# Supplementary material for: Cytogenetic and molecular genotyping in the allotetraploid Festuca pratensis × Lolium perenne hybrids
Source: BMC Genomics. 2019 May 14;20:367. doi: 10.1186/s12864-019-5766-2 (PMC6518686; doi:10.1186/s12864-019-5766-2)
Supplement: Supplementary file 2 — Table S1. Cytogenetic genotyping in F. pratensis, L. perenne, F. pratensis × L. perenne hybrids (F1) and in the following F2-F3 generations. (XLSX 85 kb) [file 12864_2019_5766_MOESM2_ESM.xlsx]

## Sheet: Table S1
Table S1. Cytogenetic genotyping in F. pratensis, L. perenne, F. pratensis x L. perenne (F1) hybrids and in the following F2-F3 generations
				Numerical changes								No. Of Chr. Ratio		Non-recombined chromosomes						Structural changes
				No. of rDNA sites														recombined- terminal											recombined- interstitial											recombined- pericentromeric
		Ratio		35 rDNA		5S rDNA		(35S)	(5S+35S)	(35S)	(5S)									M+			M-		arms recombined						M+			M-		arms recombined						M+			M-		arms recombined
								Lp		Fp				M+		M-			Lp		Fp				m+		m-			Lp		Fp				m+		m-			Lp		Fp				m+		m-
Genotype	2n	Lp	Fp	Lp	Fp	Lp	Fp	1, 2, 7L	3L	2F	3F	M+	M-	Lp	Fp	Lp	Fp	Total no. of terminal rearrangements	1, 2, 7L	3L	2F	3F	Lp	Fp	Lp	Fp	Lp	Fp	Total no. of interstitial rearrangements	1, 2, 7L	3L	2F	3F	Lp	Fp	Lp	Fp	Lp	Fp	Total no. of pericentromeric rearrangements	1, 2, 7L	3L	2F	3F	Lp	Fp	Lp	Fp	Lp
Westa 11/59	28	-	-	-	4	-	4	-	-	4	4	8	20	-	8	-	20		-	-	-	-	-	-	-	-	-	-		-	-	-	-			-	-	-	-		-	-	-	-			-	-	-
Solen 08/33	28	-	-	15	-	4	-	11	4	-	-	15	13	15	-	13	-		-	-	-	-	-	-	-	-	-	-		-	-	-	-			-	-	-	-		-	-	-	-			-	-	-
F1 11/83/6-2A	28	14	14	7	2	2	2	5	2	2	2	11	17	7	4	7	10		-	-	-	-	-	-	-	-	-	-		-	-	-	-			-	-	-	-		-	-	-	-			-	-	-
F1 11/83/6-7A	28	14	14	6	2	2	2	4	2	2	2	10	18	6	4	8	10		-	-	-	-	-	-	-	-	-	-		-	-	-	-			-	-	-	-		-	-	-	-			-	-	-
F2 2A1	28	14	14	6	2	2	2	4	2	2	2	10	18	5	4	8	10	1	0	1	0	0	0	0	1	0	0	0	0	0	0	0	0	0	0	0	0	0	0	0	0	0	0	0	0	0	0	0	0
F2 2A2	28	14	14	6	2	2	2	4	2	2	2	10	18	5	3	7	10	3	1	0	1	0	1	0	0	0	1	1	0	0	0	0	0	0	0	0	0	0	0	0	0	0	0	0	0	0	0	0	0
F2 2A3	29	16	13	8	1	2	2	6	2	1	2	11	18	8	3	8	9	0	0	0	0	0	0	0	0	0	0	0	0	0	0	0	0	0	0	0	0	0	0	1	0	0	0	0	0	1	0	0	0
F2 2A4	28	15	13	6	1	2	2	4	2	1	2	9	19	6	3	9	9	1	0	0	0	0	0	1	0	0	0	0	0	0	0	0	0	0	0	0	0	0	0	0	0	0	0	0	0	0	0	0	0
F2 2A5	27	15	12	8	0	2	2	6	2	0	2	10	17	7	1	6	9	4	1	0	0	1	1	1	1	0	1	1	0	0	0	0	0	0	0	0	0	0	0	0	0	0	0	0	0	0	0	0	0
F2 2A6	28	14	14	7	2	2	2	5	2	2	2	11	17	7	4	7	9	1	0	0	0	0	0	1	0	0	0	0	0	0	0	0	0	0	0	0	0	0	0	0	0	0	0	0	0	0	0	0	0
F2 2A7	28	14	14	7	2	2	2	5	2	2	2	11	17	6	3	7	8	2	0	1	1	0	0	0	1	0	0	1	2	0	0	0	0	0	2	0	0	0	0	0	0	0	0	0	0	0	0	0	0
F2 2A8	28	14	14	7	2	2	2	5	2	2	2	11	17	6	3	7	8	2	0	1	0	1	0	0	1	0	0	1	2	0	0	0	0	0	2	0	0	0	0	0	0	0	0	0	0	0	0	0	0
F2 2A10	27	13	14	6	2	2	2	4	2	2	2	10	17	5	3	7	9	2	0	1	0	1	0	0	1	0	0	1	1	0	0	0	0	0	1	0	0	0	0	0	0	0	0	0	0	0	0	0	0
F2 2A11	28	15	13	7	1	2	2	5	2	1	2	10	18	5	4	8	9	2	1	0	0	0	1	0	0	0	1	0	0	0	0	0	0	0	0	0	0	0	0	0	0	0	0	0	0	0	0	0	0
F2 2A12	28	14	14	7	2	2	2	5	2	2	2	11	17	6	4	7	10	1	1	0	0	0	0	0	0	0	1	0	0	0	0	0	0	0	0	0	0	0	0	0	0	0	0	0	0	0	0	0	0
F2 2A13	28	14	14	5	2	2	2	3	2	2	2	9	19	5	4	9	10	0	0	0	0	0	0	0	0	0	0	0	0	0	0	0	0	0	0	0	0	0	0	0	0	0	0	0	0	0	0	0	0
F2 2A14	28	14	14	7	2	2	2	5	2	2	2	11	17	7	3	6	10	2	0	0	1	0	1	0	0	0	0	1	0	0	0	0	0	0	0	0	0	0	0	0	0	0	0	0	0	0	0	0	0
F2 2A15	28	15	13	6	2	2	2	4	2	2	2	10	18	5	4	9	6	4	1	0	0	0	0	3	1	0	0	0	0	0	0	0	0	0	0	0	0	0	0	0	0	0	0	0	0	0	0	0	0
F2 2A16	28	15	13	6	2	2	2	4	2	2	2	10	18	5	4	9	8	2	1	0	0	0	0	1	1	0	0	0	0	0	0	0	0	0	0	0	0	0	0	0	0	0	0	0	0	0	0	0	0
F2 2A17	28	15	13	6	2	2	2	4	2	2	2	10	18	6	4	8	9	1	0	1	0	0	0	0	1	0	0	0	0	0	0	0	0	0	0	0	0	0	0	0	0	0	0	0	0	0	0	0	0
F2 2A18	28	14	14	6	2	2	2	4	2	2	2	10	18	7	4	7	10	0	0	0	0	0	0	0	0	0	0	0	0	0	0	0	0	0	0	0	0	0	0	0	0	0	0	0	0	0	0	0	0
F2 2A19	28	14	14	6	2	2	2	4	2	2	2	10	18	6	3	7	10	2	0	0	0	1	1	0	0	0	0	1	0	0	0	0	0	0	0	0	0	0	0	0	0	0	0	0	0	0	0	0	0
F2 2A20	28	14	14	6	2	2	2	4	2	2	2	10	18	6	4	8	7	1	0	0	0	0	0	1	0	0	0	0	2	0	0	0	0	0	2	0	0	0	0	0	0	0	0	0	0	0	0	0	0
F2 2A21	28	15	13	7	2	2	2	5	2	2	2	11	17	7	4	7	8	1	0	0	0	0	1	0	0	0	0	0	1	0	0	0	0	0	1	0	0	0	0	0	0	0	0	0	0	0	0	0	0
F2 2A22	29	16	13	6	1	2	2	4	2	1	2	9	20	6	3	9	10	1	0	0	0	0	1	0	0	0	0	0	0	0	0	0	0	0	0	0	0	0	0	0	0	0	0	0	0	0	0	0	0
F2 2A23	28	13	15	7	2	2	2	5	2	2	2	11	17	6	3	6	9	4	1	0	1	0	1	1	1	0	0	1	0	0	0	0	0	0	0	0	0	0	0	0	0	0	0	0	0	0	0	0	0
F2 2A24	28	13	15	6	2	2	2	4	2	2	2	10	18	6	3	7	9	2	0	0	1	0	0	1	0	1	0	0	1	0	0	0	0	0	1	0	0	0	0	0	0	0	0	0	0	0	0	0	0
F2 2A25	28	14	14	7	2	2	2	5	2	2	2	11	17	7	4	6	8	3	0	0	0	0	1	2	0	0	0	0	0	0	0	0	0	0	0	0	0	0	0	0	0	0	0	0	0	0	0	0	0
F2 2A26	27	12	15	6	2	2	2	4	2	2	2	10	17	5	3	5	10	4	1	0	1	0	1	1	0	1	1	0	0	0	0	0	0	0	0	0	0	0	0	0	0	0	0	0	0	0	0	0	0
F2 2A27	28	14	14	7	2	2	2	5	2	2	2	11	17	7	4	7	7	1	0	0	0	0	0	1	0	0	0	0	3	0	0	0	0	0	3	0	0	0	0	0	0	0	0	0	0	0	0	0	0
F2 2A28	28	16	12	7	2	2	2	5	2	2	2	11	17	7	4	8	7	2	0	0	0	0	1	1	0	0	0	0	0	0	0	0	0	0	0	0	0	0	0	0	0	0	0	0	0	0	0	0	0
F2 2A29	27	13	14	5	2	2	2	3	2	2	2	9	18	5	4	8	8	0	0	0	0	0	0	0	0	0	0	0	2	0	0	0	0	0	2	0	0	0	0	0	0	0	0	0	0	0	0	0	0
F2 2A30	28	14	14	6	2	2	2	4	2	2	2	10	18	6	4	8	10	0	0	0	0	0	0	0	0	0	0	0	0	0	0	0	0	0	0	0	0	0	0	0	0	0	0	0	0	0	0	0	0
F2 2A31	27	13	14	6	2	1	3	5	1	2	3	11	16	5	4	6	8	4	1	0	0	1	1	1	1	0	0	1	0	0	0	0	0	0	0	0	0	0	0	0	0	0	0	0	0	0	0	0	0
F2 2A32	28	14	14	7	2	2	2	5	2	2	2	11	17	7	4	7	10	0	0	0	0	0	0	0	0	0	0	0	0	0	0	0	0	0	0	0	0	0	0	0	0	0	0	0	0	0	0	0	0
F2 2A33	28	13	15	5	2	1	3	4	1	2	3	10	18	5	3	8	10	1	0	0	0	1	0	0	0	1	0	0	0	0	0	0	0	0	0	0	0	0	0	0	0	0	0	0	0	0	0	0	0
F2 2A34	28	14	14	7	2	2	2	5	2	2	2	11	17	7	3	7	8	3	0	0	0	1	0	2	0	1	0	0	0	0	0	0	0	0	0	0	0	0	0	0	0	0	0	0	0	0	0	0	0
F2 2A35	28	16	12	8	2	2	2	6	2	2	2	12	16	7	4	8	8	1	1	0	0	0	0	0	1	0	0	0	0	0	0	0	0	0	0	0	0	0	0	0	0	0	0	0	0	0	0	0	0
F2 2A36	28	14	14	6	2	2	2	4	2	2	2	10	18	6	4	7	10	1	0	0	0	0	1	0	0	0	0	0	0	0	0	0	0	0	0	0	0	0	0	0	0	0	0	0	0	0	0	0	0
F2 2A37	28	14	14	6	2	2	2	4	2	2	2	10	18	6	4	7	9	2	0	0	0	0	1	1	0	0	0	0	0	0	0	0	0	0	0	0	0	0	0	0	0	0	0	0	0	0	0	0	0
F2 2A38	28	14	14	6	2	2	2	4	2	2	2	10	18	6	2	8	9	3	0	0	2	0	0	1	0	1	0	1	0	0	0	0	0	0	0	0	0	0	0	0	0	0	0	0	0	0	0	0	0
F2 2A39	28	15	13	8	2	2	2	6	2	2	2	12	16	7	4	7	9	1	1	0	0	0	0	0	1	0	0	0	0	0	0	0	0	0	0	0	0	0	0	0	0	0	0	0	0	0	0	0	0
F2 2A40	28	14	14	6	2	2	2	4	2	2	2	10	18	6	4	7	9	2	0	0	0	0	1	1	0	0	0	0	0	0	0	0	0	0	0	0	0	0	0	0	0	0	0	0	0	0	0	0	0
F2 2A41	28	13	15	5	3	2	2	3	2	3	2	10	18	5	4	8	10	1	0	0	1	0	0	0	0	1	0	0	0	0	0	0	0	0	0	0	0	0	0	0	0	0	0	0	0	0	0	0	0
F2 2A42	28	14	14	7	2	2	2	5	2	2	2	11	17	7	3	6	9	3	0	0	1	0	1	1	0	0	0	1	0	0	0	0	0	0	0	0	0	0	0	0	0	0	0	0	0	0	0	0	0
F2 2A43	28	14	14	6	2	2	2	4	2	2	2	10	18	6	4	8	10	0	0	0	0	0	0	0	0	0	0	0	0	0	0	0	0	0	0	0	0	0	0	0	0	0	0	0	0	0	0	0	0
F2 2A44	26	13	13	6	2	2	2	4	2	2	2	10	16	6	4	7	9	0	0	0	0	0	0	0	0	0	0	0	0	0	0	0	0	0	0	0	0	0	0	0	0	0	0	0	0	0	0	0	0
F2 2A45	28	15	13	7	2	2	2	5	2	2	2	11	17	7	4	7	6	2	0	0	0	0	1	1	0	0	0	0	2	0	0	0	0	0	2	0	0	0	0	0	0	0	0	0	0	0	0	0	0
F2 2A46	28	14	14	6	2	2	2	4	2	2	2	10	18	6	4	8	9	1	0	0	0	0	0	1	0	0	0	0	0	0	0	0	0	0	0	0	0	0	0	0	0	0	0	0	0	0	0	0	0
Sum	1367	665	646	317	93	96	100	221	96	93	100	510	857	274	160	331	399	74	11	5	10	7	17	24	12	6	5	11	16	0	0	0	0	0	16	0	0	0	0	1	0	0	0	0	0	1	0	0	0
Mean	27.898	14.1489	13.7447	6.60417	1.9375	2	2.08333	4.60417	2	1.9375	2.08333	10.4082	17.4898	6.29167	3.66667	7.47917	9.14583		0.244444	0.111111	0.222222	0.155556	0.377778	0.533333	0.266667	0.133333	0.111111	0.244444		0	0	0	0	0	0.355556	0	0	0	0		0	0	0	0	0	0.0222222	0	0	0
				Numerical changes								No. Of Chr. Ratio		Non-recombined				Structural changes
							No. of rDNA sites											recombined- terminal											recombined- interstitial											recombined- pericentromeric
				35 rDNA		5S rDNA		(35S)	(5S+35S)	(35S)	(5S)									M+			M-		arms recombined						M+			M-		arms recombined						M+			M-		arms recombined
		Ratio						Lp		Fp				M+		M-			Lp		Fp				m+		m-			Lp		Fp				m+		m-			Lp		Fp				m+		m-
Genotype	2n	Lp	Fp	Lp	Fp	Lp	Fp	1, 2, 7L	3L	2F	3F	M+	M-	Lp	Fp	Lp	Fp	Total no. of terminal changes	1, 2, 7L	3L	2F	3F	Lp	Fp	Lp	Fp	Lp	Fp	Total no. of interstitial changes	1, 2, 7L	3L	2F	3F	Lp	Fp	Lp	Fp	Lp	Fp	Total no. of pericentromeric changes	1, 2, 7L	3L	2F	3F	Lp	Fp	Lp	Fp	Lp
Westa 11/59	28	-	-	-	4	-	4	-	-	4	4	8	20	-	8	-	20		-	-	-	-	-	-	-	-	-	-		-	-	-	-	-	-	-	-	-	-		-	-	-	-
Solen 08/33	28	-	-	15	-	4	-	11	4	-	-	15	13	15	-	13	-		-	-	-	-	-	-	-	-	-	-		-	-	-	-	-	-	-	-	-	-		-	-	-	-
F1 11/83/6-2A	28	14	14	7	2	2	2	5	2	2	2	11	17	7	4	7	10		-	-	-	-	-	-	-	-	-	-		-	-	-	-	-	-	-	-	-	-		-	-	-	-
F1 11/83/6-3B	28	14	14	7	2	2	2	5	2	2	2	11	17	7	4	7	10		-	-	-	-	-	-	-	-	-	-		-	-	-	-	-	-	-	-	-	-		-	-	-	-
F2 2B1	28	14	14	8	2	1	3	7	1	2	3	13	16	7	4	5	9	3	1	0	1	0	1	0	0	0	1	1	0	0	0	0	0	0	0	0	0	0	0	0	0	0	0	0	0	0	0	0	0
F2 2B2	28	13	15	5	2	2	2	3	2	2	2	9	19	5	4	8	7	4	0	0	0	0	0	4	0	0	0	0	0	0	0	0	0	0	0	0	0	0	0	0	0	0	0	0	0	0	0	0	0
F2 2B3	28	14	14	7	2	2	2	5	2	2	2	11	17	7	4	7	8	2	0	0	0	0	0	2	0	0	0	0	0	0	0	0	0	0	0	0	0	0	0	0	0	0	0	0	0	0	0	0	0
F2 2B4	28	17	11	9	1	2	2	7	2	1	2	12	16	9	3	6	7	3	0	0	0	0	2	1	0	0	0	0	0	0	0	0	0	0	0	0	0	0	0	0	0	0	0	0	0	0	0	0	0
F2 2B5	28	14	14	7	3	2	2	5	2	3	2	12	16	6	4	7	8	3	1	0	1	0	0	1	1	1	0	0	0	0	0	0	0	0	0	0	0	0	0	0	0	0	0	0	0	0	0	0	0
F2 2B6	28	12	16	7	2	2	2	5	2	2	2	11	17	7	4	4	10	3	0	0	0	0	1	2	0	0	0	0	0	0	0	0	0	0	0	0	0	0	0	0	0	0	0	0	0	0	0	0	0
F2 2B7	28	13	15	7	2	2	2	5	2	2	2	11	17	6	4	6	9	3	0	1	0	0	0	2	1	0	0	0	1	0	0	0	0	0	1	0	0	0	0	0	0	0	0	0	0	0	0	0	0
F2 2B8	28	14	14	7	2	2	2	5	2	2	2	11	17	7	4	7	9	0	0	0	0	0	0	0	0	0	0	0	1	0	0	0	0	0	1	0	0	0	0	0	0	0	0	0	0	0	0	0	0
F2 2B10	28	13	15	8	2	2	2	6	2	2	2	12	16	8	4	5	9	2	0	0	0	1	0	1	0	1	0	0	0	0	0	0	0	0	0	0	0	0	0	0	0	0	0	0	0	0	0	0	0
F2 2B11	28	14	14	7	2	2	2	5	2	2	2	11	17	5	3	6	10	4	1	0	1	0	2	0	0	0	0	1	0	0	0	0	0	0	0	0	0	0	0	0	0	0	0	0	0	0	0	0	0
F2 2B12	28	15	13	6	2	2	2	4	2	2	2	10	18	5	3	9	9	2	0	1	0	1	0	0	1	0	0	1	0	0	0	0	0	0	0	0	0	0	0	0	0	0	0	0	0	0	0	0	0
F2 2B14	26	11	15	7	2	2	2	5	2	2	2	11	15	6	4	5	11	0	0	0	0	0	0	0	0	0	0	0	0	0	0	0	0	0	0	0	0	0	0	0	0	0	0	0	0	0	0	0	0
F2 2B15	28	15	13	9	2	2	2	7	2	2	2	13	15	9	4	6	9	0	0	0	0	0	0	0	0	0	0	0	0	0	0	0	0	0	0	0	0	0	0	0	0	0	0	0	0	0	0	0	0
F2 2B17	27	13	14	8	1	2	2	6	2	1	2	11	16	8	3	5	10	1	0	0	0	0	0	1	0	0	0	0	0	0	0	0	0	0	0	0	0	0	0	0	0	0	0	0	0	0	0	0	0
F2 2B18	28	14	14	9	2	2	2	7	2	2	2	13	15	9	4	5	9	1	0	0	0	0	0	1	0	0	0	0	0	0	0	0	0	0	0	0	0	0	0	0	0	0	0	0	0	0	0	0	0
F2 2B19	29	13	16	6	2	2	2	4	2	2	2	10	19	5	4	6	10	3	0	1	0	0	1	1	1	0	0	0	0	0	0	0	0	0	0	0	0	0	0	0	0	0	0	0	0	0	0	0	0
F2 2B20	28	14	14	8	2	2	2	6	2	2	2	12	16	8	4	5	10	1	0	0	0	0	1	0	0	0	0	0	0	0	0	0	0	0	0	0	0	0	0	0	0	0	0	0	0	0	0	0	0
F2 2B21	28	13	15	8	2	2	2	6	2	2	2	12	16	8	3	5	8	4	0	0	1	0	0	3	0	1	0	0	0	0	0	0	0	0	0	0	0	0	0	0	0	0	0	0	0	0	0	0	0
F2 2B22	28	14	14	6	2	2	2	4	2	2	2	10	18	6	4	8	9	1	0	0	0	0	0	1	0	0	0	0	0	0	0	0	0	0	0	0	0	0	0	0	0	0	0	0	0	0	0	0	0
F2 2B23	28	15	13	7	2	2	2	5	2	2	2	11	17	7	4	7	6	2	0	0	0	0	1	1	0	0	0	0	3	0	0	0	0	0	3	0	0	0	0	0	0	0	0	0	0	0	0	0	0
F2 2B24	28	15	13	7	2	2	2	5	2	2	2	11	17	7	4	8	9	0	0	0	0	0	0	0	0	0	0	0	0	0	0	0	0	0	0	0	0	0	0	0	0	0	0	0	0	0	0	0	0
F2 2B25	28	15	13	6	2	2	2	4	2	2	2	10	18	6	4	9	9	0	0	0	0	0	0	0	0	0	0	0	0	0	0	0	0	0	0	0	0	0	0	0	0	0	0	0	0	0	0	0	0
F2 2B26	28	14	14	8	2	2	2	6	2	2	2	12	16	6	4	7	8	3	1	0	1	0	0	1	0	0	1	1	0	0	0	0	0	0	0	0	0	0	0	0	0	0	0	0	0	0	0	0	0
F2 2B27	28	16	12	7	3	2	2	5	2	3	2	12	16	7	4	7	8	2	0	0	0	0	2	0	0	0	0	0	0	0	0	0	0	0	0	0	0	0	0	0	0	0	0	0	0	0	0	0	0
F2 2B28	27	14	13	6	1	2	2	4	2	1	2	9	18	5	3	8	10	1	1	0	0	0	0	0	1	0	0	0	0	0	0	0	0	0	0	0	0	0	0	0	0	0	0	0	0	0	0	0	0
F2 2B29	28	16	12	7	3	2	2	5	2	3	2	12	16	7	4	7	8	2	0	0	0	0	2	0	0	0	0	0	0	0	0	0	0	0	0	0	0	0	0	0	0	0	0	0	0	0	0	0	0
F2 2B30	28	14	14	7	2	2	2	5	2	2	2	11	17	7	4	7	10	0	0	0	0	0	0	0	0	0	0	0	0	0	0	0	0	0	0	0	0	0	0	0	0	0	0	0	0	0	0	0	0
F2 2B31	28	14	14	6	2	2	2	4	2	2	2	10	18	7	4	7	10	0	0	0	0	0	0	0	0	0	0	0	0	0	0	0	0	0	0	0	0	0	0	0	0	0	0	0	0	0	0	0	0
F2 2B32	28	15	13	6	2	2	2	4	2	2	2	10	18	6	3	9	9	1	0	0	1	0	0	0	0	0	0	1	0	0	0	0	0	0	0	0	0	0	0	0	0	0	0	0	0	0	0	0	0
F2 2B33	28	14	14	7	2	2	2	5	2	2	2	11	17	7	4	7	10	0	0	0	0	0	0	0	0	0	0	0	0	0	0	0	0	0	0	0	0	0	0	0	0	0	0	0	0	0	0	0	0
F2 2B34	28	14	14	9	1	2	2	7	2	1	2	12	16	7	3	5	10	2	1	0	0	0	1	0	0	0	1	0	0	0	0	0	0	0	0	0	0	0	0	1	0	0	0	0	0	1	0	0	0
F2 2B35	27	13	14	5	2	2	2	3	2	2	2	9	18	5	4	7	8	3	0	0	0	0	1	2	0	0	0	0	0	0	0	0	0	0	0	0	0	0	0	0	0	0	0	0	0	0	0	0	0
F2 2B36	28	15	13	7	1	2	2	5	2	1	2	10	18	6	4	8	9	1	1	0	0	0	0	0	0	0	1	0	0	0	0	0	0	0	0	0	0	0	0	0	0	0	0	0	0	0	0	0	0
F2 2B37	28	14	14	6	2	2	2	4	2	2	2	10	18	5	3	7	8	5	0	0	1	0	2	2	0	1	0	0	0	0	0	0	0	0	0	0	0	0	0	0	0	0	0	0	0	0	0	0	0
F2 2B38	29	15	14	6	2	2	2	4	2	2	2	10	19	6	4	8	10	1	0	0	0	0	1	0	0	0	0	0	0	0	0	0	0	0	0	0	0	0	0	0	0	0	0	0	0	0	0	0	0
F2 2B39	28	15	13	7	2	2	2	5	2	2	2	11	17	6	3	8	9	2	1	0	1	0	0	0	0	0	1	1	0	0	0	0	0	0	0	0	0	0	0	0	0	0	0	0	0	0	0	0	0
F2 2B40	28	14	14	6	2	2	2	4	2	2	2	10	18	6	3	7	10	2	0	0	1	0	0	1	0	0	0	1	0	0	0	0	0	0	0	0	0	0	0	0	0	0	0	0	0	0	0	0	0
F2 2B41	28	14	14	8	2	2	2	6	2	2	2	12	16	8	3	6	9	3	0	0	2	0	0	1	0	1	0	1	0	0	0	0	0	0	0	0	0	0	0	0	0	0	0	0	0	0	0	0	0
F2 2B42	28	15	13	6	2	2	2	4	2	2	2	10	18	6	4	8	9	1	0	0	0	0	1	0	0	0	0	0	0	0	0	0	0	0	0	0	0	0	0	0	0	0	0	0	0	0	0	0	0
F2 2B43	29	13	16	7	2	2	3	5	2	2	3	12	17	8	5	5	10	1	0	0	0	0	0	1	0	0	0	0	0	0	0	0	0	0	0	0	0	0	0	0	0	0	0	0	0	0	0	0	0
F2 2B44	28	14	14	8	2	2	2	6	2	2	2	12	16	7	4	6	10	1	1	0	0	0	0	0	1	0	0	0	0	0	0	0	0	0	0	0	0	0	0	0	0	0	0	0	0	0	0	0	0
F2 2B45	28	14	14	6	2	2	2	4	2	2	2	10	18	6	4	6	8	4	0	0	0	0	2	2	0	0	0	0	0	0	0	0	0	0	0	0	0	0	0	0	0	0	0	0	0	0	0	0	0
F2 2B46	28	13	15	7	2	2	2	5	2	2	2	11	17	7	3	5	10	3	0	0	1	0	1	1	0	0	0	1	0	0	0	0	0	0	0	0	0	0	0	0	0	0	0	0	0	0	0	0	0
F2 2B47	28	13	15	6	2	2	2	4	2	2	2	10	18	5	4	7	11	1	0	1	0	0	0	0	1	0	0	0	0	0	0	0	0	0	0	0	0	0	0	0	0	0	0	0	0	0	0	0	0
F2 2B48	28	14	14	7	2	2	2	5	2	2	2	11	17	7	4	7	9	1	0	0	0	0	0	1	0	0	0	0	0	0	0	0	0	0	0	0	0	0	0	0	0	0	0	0	0	0	0	0	0
Sum	1370	660	654	343	96	97	100	246	97	96	100	539	832	327	184	325	448	82	9	4	12	2	22	33	7	5	5	9	5	0	0	0	0	0	5	0	0	0	0	1	0	0	0	0	0	1	0	0	0
Mean	27.9592	14.0426	13.9149	7.14583	2	2.02083	2.08333	5.125	2.02083	2	2.08333	11	16.9796	6.8125	3.83333	6.77083	9.33333		0.2	0.0888889	0.266667	0.0444444	0.488889	0.733333	0.155556	0.111111	0.111111	0.2		0	0	0	0	0	0.111111	0	0	0	0		0	0	0	0	0	0.0222222	0	0	0
				Numerical changes								No. Of Chr. Ratio		Non-recombined				Structural changes
							No. of rDNA sites											recombined- terminal											recombined- interstitial											recombined- pericentromeric
				35 rDNA		5S rDNA		(35S)	(5S+35S)	(35S)	(5S)									M+			M-		arms recombined						M+			M-		arms recombined						M+			M-		arms recombined
		Ratio						Lp		Fp				M+		M-			Lp		Fp				m+		m-			Lp		Fp				m+		m-			Lp		Fp				m+		m-
Genotype	2n	Lp	Fp	Lp	Fp	Lp	Fp	1, 2, 7L	3L	2F	3F	M+	M-	Lp	Fp	Lp	Fp	Total no. of terminal changes	1, 2, 7L	3L	2F	3F	Lp	Fp	Lp	Fp	Lp	Fp	Total no. of interstitial changes	1, 2, 7L	3L	2F	3F	Lp	Fp	Lp	Fp	Lp	Fp	Total no. of pericentromeric changes	1, 2, 7L	3L	2F	3F	Lp	Fp	Lp	Fp	Lp
Westa 11/59	28	-	-	-	4	-	4	-	-	4	4	8	20	-	8	-	20		-	-	-	-	-	-	-	-	-	-		-	-	-	-			-	-	-	-		-	-	-	-			-	-	-
Solen 08/33	28	-	-	15	-	4	-	11	4	-	-	15	13	15	-	13	-		-	-	-	-	-	-	-	-	-	-		-	-	-	-			-	-	-	-		-	-	-	-			-	-	-
F1 11/83/6-2A	28	14	14	7	2	2	2	5	2	2	2	11	17	7	4	7	10		-	-	-	-	-	-	-	-	-	-		-	-	-	-			-	-	-	-		-	-	-	-			-	-	-
F1 11/83/6-7A	28	14	14	6	2	2	2	4	2	2	2	10	18	6	4	8	10		-	-	-	-	-	-	-	-	-	-		-	-	-	-			-	-	-	-		-	-	-	-			-	-	-
F2 2A15	28	15	13	6	2	2	2	4	2	2	2	10	18	5	4	9	6		1	0	0	0	0	3	1	0	0	0		0	0	0	0	0	0	0	0	0	0	0	0	0	0	0	0	0	0	0	0
F2 2A5	27	15	12	8	0	2	2	6	2	0	2	10	17	7	1	6	9		1	0	0	1	1	1	1	0	1	1		0	0	0	0	0	0	0	0	0	0	0	0	0	0	0	0	0	0	0	0
F3 A15/1	28	14	14	6	1	2	2	4	2	1	2	9	19	4	2	8	8	6	2	0	1	0	0	3	1	1	1	0	0	0	0	0	0	0	0	0	0	0	0	0	0	0	0	0	0	0	0	0	0
F3 A15/2	28	16	12	6	1	2	2	4	2	1	2	9	19	5	1	7	5	10	1	0	1	1	3	4	1	0	1	2	0	0	0	0	0	0	0	0	0	0	0	0	0	0	0	0	0	0	0	0	0
F3 A15/3	28	13	15	7	1	1	3	6	1	1	3	11	17	5	2	5	5	11	2	0	0	2	1	6	1	0	2	2	0	0	0	0	0	0	0	0	0	0	0	0	0	0	0	0	0	0	0	0	0
F3 A15/4	31	16	15	9	1	2	2	6	2	2	2	12	19	4	1	8	8	9	3	1	0	2	0	3	0	0	4	2	0	0	0	0	0	0	0	0	0	0	0	1	0	0	1	0	0	0	0	1	0
F3 A15/5	28	15	13	6	1	2	2	4	2	1	2	9	19	5	2	8	8	5	1	0	0	1	0	3	1	0	0	1	0	0	0	0	0	0	0	0	0	0	0	0	0	0	0	0	0	0	0	0	0
F3 A15/6	27	15	12	7	1	2	2	5	2	1	2	10	17	7	2	7	6	5	0	0	0	1	0	4	0	0	0	1	0	0	0	0	0	0	0	0	0	0	0	0	0	0	0	0	0	0	0	0	0
F3 A15/7	28	17	11	8	0	2	2	6	2	0	2	10	18	7	2	9	8	2	1	0	0	0	0	1	0	0	1	0	0	0	0	0	0	0	0	0	0	0	0	0	0	0	0	0	0	0	0	0	0
F3 A15/8	28	14	14	6	2	1	3	5	1	2	3	11	17	5	3	8	7	5	1	0	0	2	0	2	1	1	0	1	1	1	0	0	0	0	0	0	0	1	0	0	0	0	0	0	0	0	0	0	0
F3 A15/9	28	15	13	7	1	2	2	5	2	1	2	10	18	5	1	6	8	8	1	1	0	2	1	3	1	0	1	2	1	0	0	0	0	1	0	0	0	0	0	0	0	0	0	0	0	0	0	0	0
F3 A15/10	28	16	12	8	1	2	2	6	2	1	2	11	17	6	1	5	4	12	2	0	1	1	4	4	1	0	2	2	0	0	0	0	0	0	0	0	0	0	0	0	0	0	0	0	0	0	0	0	0
F3 A15/11	28	18	10	8	2	2	2	6	2	2	2	12	16	4	2	7	4	11	3	1	1	1	3	2	3	1	2	2	0	0	0	0	0	0	0	0	0	0	0	0	0	0	0	0	0	0	0	0	0
F3 A15/12	28	16	12	8	1	2	2	6	2	1	2	11	17	7	3	7	6	4	1	0	0	0	0	3	1	0	1	0	1	0	0	0	0	1	0	0	0	0	0	0	0	0	0	0	0	0	0	0	0
F3 A15/13	28	16	12	9	1	2	2	7	2	1	2	12	16	4	0	7	7	10	4	1	1	2	0	2	1	1	4	2	0	0	0	0	0	0	0	0	0	0	0	0	0	0	0	0	0	0	0	0	0
F3 A15/14	28	17	11	8	1	2	2	6	2	1	2	11	17	6	3	8	7	4	2	0	0	0	1	1	0	0	2	0	0	0	0	0	0	0	0	0	0	0	0	0	0	0	0	0	0	0	0	0	0
F3 A15/15	28	16	12	7	1	2	2	5	2	1	2	10	18	5	2	9	6	6	2	0	0	1	0	3	2	0	1	1	0	0	0	0	0	0	0	0	0	0	0	0	0	0	0	0	0	0	0	0	0
F3 A15/16	28	16	12	8	2	2	2	6	2	2	2	12	16	6	3	6	6	7	2	0	0	1	2	2	2	0	0	1	0	0	0	0	0	0	0	0	0	0	0	0	0	0	0	0	0	0	0	0	0
F3 A15/17	29	16	13	9	1	2	2	7	2	1	2	12	17	8	2	7	5	7	1	0	0	1	0	5	0	0	1	1	0	0	0	0	0	0	0	0	0	0	0	0	0	0	0	0	0	0	0	0	0
F3 A15/18	27	15	12	6	1	2	2	4	2	1	2	9	18	5	2	8	7	5	1	0	0	1	1	2	1	0	1	1	0	0	0	0	0	0	0	0	0	0	0	0	0	0	0	0	0	0	0	0	0
F3 A15/19	28	17	11	7	2	2	2	5	2	2	2	11	17	4	2	10	3	7	1	0	2	0	1	3	0	0	1	2	2	1	0	1	0	0	0	0	0	1	1	0	0	0	0	0	0	0	0	0	0
F3 A15/20	28	17	11	9	1	2	2	7	2	1	2	12	16	7	2	7	6	5	2	0	0	1	0	2	1	0	2	1	1	0	0	0	0	1	0	0	0	0	0	0	0	0	0	0	0	0	0	0	0
F3 A15/21	28	16	12	8	0	2	2	6	2	0	2	10	18	6	0	8	6	7	1	0	0	2	0	4	1	1	0	1	1	0	1	0	0	0	0	0	0	1	0	0	0	0	0	0	0	0	0	0	0
F3 A15/22	27	16	11	9	1	2	2	7	2	1	2	12	15	7	1	5	5	9	2	0	1	1	2	3	1	1	2	1	0	0	0	0	0	0	0	0	0	0	0	0	0	0	0	0	0	0	0	0	0
Sum	617	347	270	166	24	42	46	123	42	25	46	236	381	122	39	160	135	155	36	4	8	23	19	65	20	6	29	26	7	2	1	1	0	3	0	0	0	3	1	1	0	0	1	0	0	0	0	1	0
Mean	28	15.5769	12.4231	7.7037	1.25926	2	2.14815	5.66667	2	1.2963	2.14815	10.7143	17.2857	6	2.22222	7.51852	7.03704	7.04545	1.58333	0.166667	0.333333	1	0.833333	2.875	0.916667	0.25	1.25	1.125	0.318182	0.0833333	0.0416667	0.0416667	0	0.125	0	0	0	0.125	0.0416667	0.0416667	0	0	0.0416667	0	0	0	0	0.0416667	0
				Numerical changes								No. Of Chr. Ratio		Non-recombined				Structural changes
							No. of rDNA sites											recombined- terminal											recombined- interstitial											recombined- pericentromeric
				35 rDNA		5S rDNA		(35S)	(5S+35S)	(35S)	(5S)									M+			M-		arms recombined						M+			M-		arms recombined						M+			M-		arms recombined
		Ratio						Lp		Fp				M+		M-			Lp		Fp				m+		m-			Lp		Fp				m+		m-			Lp		Fp				m+		m-
Genotype	2n	Lp	Fp	Lp	Fp	Lp	Fp	1, 2, 7L	3L	2F	3F	M+	M-	Lp	Fp	Lp	Fp	Total no. of terminal changes	1, 2, 7L	3L	2F	3F	Lp	Fp	Lp	Fp	Lp	Fp	Total no. of interstitial changes	1, 2, 7L	3L	2F	3F	Lp	Fp	Lp	Fp	Lp	Fp	Total no. of pericentromeric changes	1, 2, 7L	3L	2F	3F	Lp	Fp	Lp	Fp	Lp
Westa 11/59	28	-	-	-	4	-	4	-	-	4	4	8	20	-	8	-	20		-	-	-	-	-	-	-	-	-	-		-	-	-	-			-	-	-	-		-	-	-	-			-	-	-
Solen 08/33	28	-	-	15	-	4	-	11	4	-	-	15	13	15	-	13	-		-	-	-	-	-	-	-	-	-	-		-	-	-	-			-	-	-	-		-	-	-	-			-	-	-
F1 11/83/6-2A	28	14	14	7	2	2	2	5	2	2	2	11	17	7	4	7	10		-	-	-	-	-	-	-	-	-	-		-	-	-	-			-	-	-	-		-	-	-	-			-	-	-
F1 11/83/6-7A	28	14	14	6	2	2	2	4	2	2	2	10	18	6	4	8	10		-	-	-	-	-	-	-	-	-	-		-	-	-	-			-	-	-	-		-	-	-	-			-	-	-
F2 2A27	28	14	14	7	2	2	2	5	2	2	2	11	17	7	4	7	7		0	0	0	0	0	1	0	0	0	0		0	0	0	0	0	3	0	0	0	0		0	0	0	0	0	0	0	0	0
F2 2A12	28	14	14	7	2	2	2	5	2	2	2	11	17	6	4	7	10		1	0	0	0	0	0	0	0	1	0		0	0	0	0	0	0	0	0	0	0		0	0	0	0	0	0	0	0	0
F3 A27/1	28	14	14	7	2	2	2	5	2	2	2	11	17	6	4	6	8	4	0	1	0	0	1	2	1	0	0	0	0	0	0	0	0	0	0	0	0	0	0	0	0	0	0	0	0	0	0	0	0
F3 A27/2	27	14	13	7	2	2	2	5	2	2	2	11	16	6	4	7	8	2	1	0	0	0	0	1	0	0	1	0	0	0	0	0	0	0	0	0	0	0	0	0	0	0	0	0	0	0	0	0	0
F3 A27/3	28	14	14	7	2	2	2	5	2	2	2	11	17	7	4	6	9	2	0	0	0	0	1	1	0	0	0	0	0	0	0	0	0	0	0	0	0	0	0	0	0	0	0	0	0	0	0	0	0
F3 A27/4	27	12	15	5	2	2	2	3	2	2	2	9	18	4	4	7	10	2	1	0	0	0	0	1	0	0	1	0	0	0	0	0	0	0	0	0	0	0	0	0	0	0	0	0	0	0	0	0	0
F3 A27/5	28	15	13	8	2	3	1	5	3	2	1	11	17	6	2	7	9	4	1	1	0	1	0	1	0	0	2	1	0	0	0	0	0	0	0	0	0	0	0	0	0	0	0	0	0	0	0	0	0
F3 A27/6	28	14	14	7	2	2	2	5	2	2	2	11	17	5	3	7	8	5	2	0	1	0	1	1	0	0	2	1	0	0	0	0	0	0	0	0	0	0	0	0	0	0	0	0	0	0	0	0	0
F3 A27/7	28	14	14	7	2	2	2	5	2	2	2	11	17	5	4	7	9	3	2	0	0	0	0	1	1	0	1	0	0	0	0	0	0	0	0	0	0	0	0	0	0	0	0	0	0	0	0	0	0
F3 A27/8	27	14	13	8	1	2	2	6	2	1	2	11	16	8	3	6	9	1	0	0	0	0	0	1	0	0	0	0	0	0	0	0	0	0	0	0	0	0	0	0	0	0	0	0	0	0	0	0	0
F3 A27/9	28	14	14	6	1	1	3	5	1	1	3	10	18	5	2	6	10	5	1	0	0	2	2	0	0	2	1	0	0	0	0	0	0	0	0	0	0	0	0	0	0	0	0	0	0	0	0	0	0
F3 A27/10	28	13	15	7	2	2	2	5	2	2	2	11	17	4	4	6	9	5	3	0	0	0	0	2	0	0	3	0	0	0	0	0	0	0	0	0	0	0	0	0	0	0	0	0	0	0	0	0	0
F3 A27/11	27	15	12	7	1	2	2	5	2	1	2	10	17	6	3	8	8	2	0	0	0	1	0	1	0	0	0	1	0	0	0	0	0	0	0	0	0	0	0	0	0	0	0	0	0	0	0	0	0
F3 A27/12	28	15	13	8	2	3	1	5	3	2	1	11	17	8	3	7	10	0	0	0	0	0	0	0	0	0	0	0	0	0	0	0	0	0	0	0	0	0	0	0	0	0	0	0	0	0	0	0	0
F3 A27/13	28	14	14	8	2	2	2	6	2	2	2	12	16	7	2	6	9	4	1	0	2	0	0	1	0	0	1	2	0	0	0	0	0	0	0	0	0	0	0	0	0	0	0	0	0	0	0	0	0
F3 A27/14	26	13	13	5	3	2	1	3	2	3	1	9	17	5	4	8	8	1	0	0	0	0	0	1	0	0	0	0	0	0	0	0	0	0	0	0	0	0	0	0	0	0	0	0	0	0	0	0	0
F3 A27/15	27	15	12	7	1	2	2	5	2	1	2	10	17	6	3	8	8	2	1	0	0	0	0	1	0	0	1	0	0	0	0	0	0	0	0	0	0	0	0	0	0	0	0	0	0	0	0	0	0
F3 A27/16	30	15	15	8	3	2	2	6	2	3	2	13	17	8	5	7	9	1	0	0	0	0	0	1	0	0	0	0	0	0	0	0	0	0	0	0	0	0	0	0	0	0	0	0	0	0	0	0	0
F3 A27/17	28	14	14	8	2	2	2	6	2	2	2	12	16	7	4	6	8	3	1	0	0	0	0	2	0	0	1	0	0	0	0	0	0	0	0	0	0	0	0	0	0	0	0	0	0	0	0	0	0
F3 A27/18	28	14	14	6	2	2	2	4	2	2	2	10	18	6	4	8	10	0	0	0	0	0	0	0	0	0	0	0	0	0	0	0	0	0	0	0	0	0	0	0	0	0	0	0	0	0	0	0	0
F3 A27/19	27	17	10	9	1	2	1	7	2	1	1	11	16	9	2	8	7	1	0	0	0	0	0	1	0	0	0	0	0	0	0	0	0	0	0	0	0	0	0	0	0	0	0	0	0	0	0	0	0
F3 A27/20	27	14	13	7	1	2	2	5	2	1	2	10	17	6	3	7	8	3	1	0	0	0	0	2	1	0	1	0	0	0	0	0	0	0	0	0	0	0	0	0	0	0	0	0	0	0	0	0	0
F3 A27/21	28	14	14	8	2	2	2	6	2	2	2	12	16	7	3	6	9	3	1	0	1	0	0	1	0	0	1	1	0	0	0	0	0	0	0	0	0	0	0	0	0	0	0	0	0	0	0	0	0
F3 A27/22	28	14	14	6	2	2	2	4	2	2	2	10	18	6	4	8	9	1	0	0	0	0	0	1	0	0	0	0	0	0	0	0	0	0	0	0	0	0	0	0	0	0	0	0	0	0	0	0	0
Sum	777	368	353	198	52	57	53	141	57	52	53	303	474	178	98	194	249	54	17	2	4	4	5	24	3	2	17	6	0	0	0	0	0	0	3	0	0	0	0	0	0	0	0	0	0	0	0	0	0
Mean	27.75	14.1538	13.5769	7.33333	1.92593	2.11111	1.96296	5.22222	2.11111	1.92593	1.96296	10.8214	16.9286	6.59259	3.62963	7.18519	9.22222	2.45455	0.708333	0.0833333	0.166667	0.166667	0.208333	1	0.125	0.0833333	0.708333	0.25	0	0	0	0	0	0	0.125	0	0	0	0	0	0	0	0	0	0	0	0	0	0
[truncated: 1 more columns]
