# Supplementary material for: Cytogenetic and molecular genotyping in the allotetraploid Festuca pratensis × Lolium perenne hybrids
Source: BMC Genomics. 2019 May 14;20:367. doi: 10.1186/s12864-019-5766-2 (PMC6518686; doi:10.1186/s12864-019-5766-2)
Supplement: Supplementary file 4 — Table S3. The results of χ2 test of ISSR bands segregation in combination no. 1 of F2 generation of F. pratensis × L. perenne hybrid. (XLSX 38 kb) [file 12864_2019_5766_MOESM4_ESM.xlsx]

## Sheet: Table S3
Table S3. The results of χ2 test of ISSR bands segregation in combination no. 1 of F2 generation of F. pratensis × L. perenne hybrid
Band pattern for parents (P1 and P2) and F1 genotypes are given (represented by "1" - band present or "0" - band absent). This band pattern was translated to possible genotypes. Single dot represents one unknown allele in tetraploid individual.
Due to small sample size and dominant type of markers, for the majority of loci only the segregation ratios representing random chromosome assortment were taken into account. Only for loci, where segregation distortion was found for this model of inheritance, other ratios - indicative for random chromatid segregation were also calculated and are highlighted by orange color.
χ2 test of ISSR bands segregation in F2 generation was performed for the possible genotypic combinations in F1 parental forms for the cross combination no.1 (6-2A (1) and 6-7A (2)).
Band patterns and possible genotypes for F1 parental forms for cross combination no.2 (6-2A (1) and 6-3B (2)) are shown in grey.
χ2 threshold value for one degree of freedom: χ2p=0.05 = 3.84
Locus name	P1	P2	F1 parents (combination no. 1)		F1 parents (combination no. 2)		segregation (A_ : aaaa)	expected value		observed value		χ2	Notes	Inheritance type (D = disomic, T = tetrasomic, U= unknown)
	Fp 11/59	Lp 08/33	6-2A (1)	6-7A (2)	6-2A (1)	6-3B (2)		class 1	class 2	class 1	class 2
								A_	aaaa	A_	aaaa
L1_420	1	0	1	1	1	0
	A..a	aaaa	A.aa	A.aa	A.aa	aaaa	1:0	45	0	44	1	n/a
							3:1	33.75	11.25	44	1	12.4519
							11:1	41.25	3.75	44	1	2.2	possible	T
							35:1	43.75	1.25	44	1	0.0514286	possible	T
L1_600	1	1	0	1	0	1
	A..a	A..a	aaaa	A..a	aaaa	A…	1:0	45	0	20	25	n/a
							3:1	33.75	11.25	20	25	22.4074
							5:1	37.5	7.5	20	25	49
							1:1	22.5	22.5	20	25	0.555556	most probable segregation	D/T
L1_700	0	1	0	1	0	1
	aaaa	A..a	aaaa	A.aa	aaaa	A.aa	1:0	45	0	17	28	n/a
							5:1	37.5	7.5	17	28	67.24
							1:1	22.5	22.5	17	28	2.68889	most probable segregation	D/T
L1_800	0	1	1	1	1	1
	aaaa	A…	A.aa	A.aa	A.aa	A.aa	1:0	45	0	45	0	0	possible	D
							3:1	33.75	11.25	45	0	15
							11:1	41.25	3.75	45	0	4.09091
							35:1	43.75	1.25	45	0	1.28571	possible	T
L1_1000	0	1	0	0	0	0
	aaaa	A..a	aaaa	aaaa	aaaa	aaaa	0:1	0	45	0	45	0		U
L1_1400	1	0	1	1	1	1
	A…	aaaa	A.aa	A.aa	A.aa	A.aa	1:0	45	0	45	0	0	possible	D
							3:1	33.75	11.25	45	0	15
							11:1	41.25	3.75	45	0	4.09091
							35:1	43.75	1.25	45	0	1.28571	possible	T
L1_1500	0	1	0	0	0	0
	aaaa	A..a	aaaa	aaaa	aaaa	aaaa	0:1	0	45	0	45	0		U
L1_1800	1	0	1	1	1	1
	A…	aaaa	A.aa	A.aa	A.aa	A.aa	1:0	45	0	45	0	0	possible	D
							3:1	33.75	11.25	45	0	15
							11:1	41.25	3.75	45	0	4.09091
							35:1	43.75	1.25	45	0	1.28571	possible	T
L2_390	1	1	1	1	1	1
	A…	A…	A…	A…	A…	A…	1:0	45	0	45	0	0	possible	D
							3:1	33.75	11.25	45	0	15
							7:1	39.375	5.625	45	0	6.42857
							15:1	42.1875	2.8125	45	0	3	possible	D
							11:1	41.25	3.75	45	0	4.09091
							35:1	43.75	1.25	45	0	1.28571	possible	T
L2_520	1	1	1	1	1	0
	A..a	A..a	A..a	A..a	A…	aaaa	1:0	45	0	38	7	n/a
							3:1	33.75	11.25	38	7	2.14074	possible	D
							7:1	39.375	5.625	38	7	0.384127	possible	D
							15:1	42.1875	2.8125	38	7	6.65037
							11:1	41.25	3.75	38	7	3.07273	possible	T
							35:1	43.75	1.25	38	7	27.2057
L2_600	0	1	0	0	0	1
	aaaa	A..a	aaaa	aaaa	aaaa	A.aa	0:1	0	45	0	45	0		U
L2_700	0	1	1	1	1	1
	aaaa	A…	A.aa	A.aa	A.aa	A.aa	1:0	45	0	39	6	n/a
							3:1	33.75	11.25	39	6	3.26667	possible	D/T
							11:1	41.25	3.75	39	6	1.47273	possible	T
							35:1	43.75	1.25	39	6	18.5657
L2_750	1	1	1	1	1	1
	A…	A…	A…	A…	A…	A…	1:0	45	0	45	0	0	possible	D
							3:1	33.75	11.25	45	0	15
							7:1	39.375	5.625	45	0	6.42857
							15:1	42.1875	2.8125	45	0	3	possible	D
							11:1	41.25	3.75	45	0	4.09091
							35:1	43.75	1.25	45	0	1.28571	possible	T
L2_800	1	0	0	0	0	0
	A..a	aaaa	aaaa	aaaa	aaaa	aaaa	0:1	0	45	0	45	0		U
L2_1300	0	1	1	1	1	1
	aaaa	A…	A.aa	A.aa	A.aa	A.aa	1:0	45	0	45	0	0	possible	D
							3:1	33.75	11.25	45	0	15
							11:1	41.25	3.75	45	0	4.09091
							35:1	43.75	1.25	45	0	1.28571	possible	T
L2_1400	0	1	1	1	1	1
	aaaa	A…	A.aa	A.aa	A.aa	A.aa	1:0	45	0	36	9	n/a
							3:1	33.75	11.25	36	9	0.6	most probable segregation	D/T
							11:1	41.25	3.75	36	9	8.01818
							35:1	43.75	1.25	36	9	49.4229
L2_2000	0	1	1	1	1	1
	aaaa	A…	A.aa	A.aa	A.aa	A.aa	1:0	45	0	39	6	n/a
							3:1	33.75	11.25	39	6	3.26667	possible	D/T
							11:1	41.25	3.75	39	6	1.47273	possible	T
							35:1	43.75	1.25	39	6	18.5657
L3_350	1	0	1	0	1	1
	A..a	aaaa	A.aa	aaaa	A.aa	A.aa	1:0	45	0	23	22	n/a
							5:1	37.5	7.5	23	22	33.64
							1:1	22.5	22.5	23	22	0.0222222	most probable segregation	D/T
L3_500	0	1	0	1	0	1
	aaaa	A..a	aaaa	A.aa	aaaa	A.aa	1:0	45	0	12	33	n/a
							5:1	37.5	7.5	12	33	104.04	distorted toward (a)	U
							1:1	22.5	22.5	12	33	9.8	distorted toward (a)	U
							11:3	35.3571	9.64286	12	33	72.0061	distorted toward (a)	U
							13:15:00	20.8929	24.1071	12	33	7.06564	distorted toward (a)	U
L3_650	1	1	1	1	1	1
	A…	A…	A…	A…	A…	A…	1:0	45	0	37	8	n/a
							3:1	33.75	11.25	37	8	1.25185	possible	D
							7:1	39.375	5.625	37	8	1.14603	possible	D
							15:1	42.1875	2.8125	37	8	10.2059
							11:1	41.25	3.75	37	8	5.25455
							35:1	43.75	1.25	37	8	37.4914
L3_750	1	1	1	1	1	1
	A…	A…	A…	A…	A…	A…	1:0	45	0	45	0	0	possible	D
							3:1	33.75	11.25	45	0	15
							7:1	39.375	5.625	45	0	6.42857
							15:1	42.1875	2.8125	45	0	3	possible	D
							11:1	41.25	3.75	45	0	4.09091
							35:1	43.75	1.25	45	0	1.28571	possible	T
L3_1000	1	0	0	1	0	1
	A..a	aaaa	aaaa	A.aa	aaaa	A.aa	1:0	45	0	17	28	n/a
							5:1	37.5	7.5	17	28	67.24
							1:1	22.5	22.5	17	28	2.68889	most probable segregation	D/T
L3_1200	1	1	1	0	1	1
	A..a	A..a	A..a	aaaa	A…	A…	1:0	45	0	27	18	n/a
							3:1	33.75	11.25	27	18	5.4
							5:1	37.5	7.5	27	18	17.64
							1:1	22.5	22.5	27	18	1.8	most probable segregation	D/T
L3_1300	1	1	1	1	1	1
	A…	A…	A…	A…	A…	A…	1:0	45	0	45	0	0	possible	D
							3:1	33.75	11.25	45	0	15
							7:1	39.375	5.625	45	0	6.42857
							15:1	42.1875	2.8125	45	0	3	possible	D
							11:1	41.25	3.75	45	0	4.09091
							35:1	43.75	1.25	45	0	1.28571	possible	T
L3_2000	1	0	1	1	1	1
	A…	aaaa	A.aa	A.aa	A.aa	A.aa	1:0	45	0	44	1	n/a
							3:1	33.75	11.25	44	1	12.4519
							11:1	41.25	3.75	44	1	2.2	possible	T
							35:1	43.75	1.25	44	1	0.0514286	possible	T
L4_410	1	0	1	1	1	1
	A…	aaaa	A.aa	A.aa	A.aa	A.aa	1:0	45	0	45	0	0	possible	D
							3:1	33.75	11.25	45	0	15
							11:1	41.25	3.75	45	0	4.09091
							35:1	43.75	1.25	45	0	1.28571	possible	T
L4_500	0	1	0	0	0	0
	aaaa	A..a	aaaa	aaaa	aaaa	aaaa	0:1	0	45	0	45	0		U
L4_700	1	1	1	1	1	1
	A…	A…	A…	A…	A…	A…	1:0	45	0	45	0	0	possible	D
							3:1	33.75	11.25	45	0	15
							7:1	39.375	5.625	45	0	6.42857
							15:1	42.1875	2.8125	45	0	3	possible	D
							11:1	41.25	3.75	45	0	4.09091
							35:1	43.75	1.25	45	0	1.28571	possible	T
L4_800	1	1	1	1	1	1
	A…	A…	A…	A…	A…	A…	1:0	45	0	45	0	0	possible	D
							3:1	33.75	11.25	45	0	15
							7:1	39.375	5.625	45	0	6.42857
							15:1	42.1875	2.8125	45	0	3	possible	D
							11:1	41.25	3.75	45	0	4.09091
							35:1	43.75	1.25	45	0	1.28571	possible	T
L4_900	0	1	0	1	0	1
	aaaa	A..a	aaaa	A.aa	aaaa	A.aa	1:0	45	0	22	23	n/a
							5:1	37.5	7.5	22	23	38.44
							1:1	22.5	22.5	22	23	0.0222222	most probable segregation	D/T
L4_1300	0	1	1	1	1	0
	aaaa	A..a	A.aa	A.aa	A.aa	aaaa	1:0	45	0	45	0	0	possible	D
							3:1	33.75	11.25	45	0	15
							11:1	41.25	3.75	45	0	4.09091
							35:1	43.75	1.25	45	0	1.28571	possible	T
L4_1400	0	1	0	1	0	1
	aaaa	A..a	aaaa	A.aa	aaaa	A.aa	1:0	45	0	45	0	0	most probable segregation	D
							5:1	37.5	7.5	45	0	9
							1:1	22.5	22.5	45	0	45
L4_1500	1	1	1	1	1	1
	A…	A…	A…	A…	A…	A…	1:0	45	0	44	1	n/a
							3:1	33.75	11.25	44	1	12.4519
							7:1	39.375	5.625	44	1	4.34603
							15:1	42.1875	2.8125	44	1	1.24593	possible	D
							11:1	41.25	3.75	44	1	2.2	possible	T
							35:1	43.75	1.25	44	1	0.0514286	possible	T
L4_2000	0	1	1	1	1	0
	aaaa	A..a	A.aa	A.aa	A.aa	aaaa	1:0	45	0	44	1	n/a
							3:1	33.75	11.25	44	1	12.4519
							11:1	41.25	3.75	44	1	2.2	possible	T
							35:1	43.75	1.25	44	1	0.0514286	possible	T
L5_320	0	1	1	1	1	1
	aaaa	A…	A.aa	A.aa	A.aa	A.aa	1:0	45	0	45	0	0	possible	D
							3:1	33.75	11.25	45	0	15
							11:1	41.25	3.75	45	0	4.09091
							35:1	43.75	1.25	45	0	1.28571	possible	T
L5_720	1	0	1	1	1	1
	A…	aaaa	A.aa	A.aa	A.aa	A.aa	1:0	45	0	39	6	n/a
							3:1	33.75	11.25	39	6	3.26667	possible	D/T
							11:1	41.25	3.75	39	6	1.47273	possible	T
							35:1	43.75	1.25	39	6	18.5657
L5_820	1	0	1	1	1	1
	A…	aaaa	A.aa	A.aa	A.aa	A.aa	1:0	45	0	33	12	n/a
							3:1	33.75	11.25	33	12	0.0666667	most probable segregation	D/T
							11:1	41.25	3.75	33	12	19.8
							35:1	43.75	1.25	33	12	95.0914
L5_900	1	0	1	0	1	0
	A..a	aaaa	A.aa	aaaa	A.aa	aaaa	1:0	45	0	27	18	n/a
							5:1	37.5	7.5	27	18	17.64
							1:1	22.5	22.5	27	18	1.8	most probable segregation	D/T
L5_1100	1	0	1	1	1	1
	A…	aaaa	A.aa	A.aa	A.aa	A.aa	1:0	45	0	43	2	n/a
							3:1	33.75	11.25	43	2	10.1407
							11:1	41.25	3.75	43	2	0.890909	possible	T
							35:1	43.75	1.25	43	2	0.462857	possible	T
L5_1500	0	1	1	1	1	0
	aaaa	A..a	A.aa	A.aa	A.aa	aaaa	1:0	45	0	41	4	n/a
							3:1	33.75	11.25	41	4	6.22963
							11:1	41.25	3.75	41	4	0.0181818	most probable segregation	T
							35:1	43.75	1.25	41	4	6.22286
L5_2000	1	0	1	1	1	0
	A..a	aaaa	A.aa	A.aa	A.aa	aaaa	1:0	45	0	44	1	n/a
							3:1	33.75	11.25	44	1	12.4519
							11:1	41.25	3.75	44	1	2.2	possible	T
							35:1	43.75	1.25	44	1	0.0514286	possible	T
L6_300	1	0	1	1	1	1
	A…	aaaa	A.aa	A.aa	A.aa	A.aa	1:0	45	0	45	0	0	possible	D
							3:1	33.75	11.25	45	0	15
							11:1	41.25	3.75	45	0	4.09091
							35:1	43.75	1.25	45	0	1.28571	possible	T
L6_350	0	1	1	1	1	1
	aaaa	A…	A.aa	A.aa	A.aa	A.aa	1:0	45	0	44	1	n/a
							3:1	33.75	11.25	44	1	12.4519
							11:1	41.25	3.75	44	1	2.2	possible	T
							35:1	43.75	1.25	44	1	0.0514286	possible	T
L6_450	1	0	1	1	1	1
	A…	aaaa	A.aa	A.aa	A.aa	A.aa	1:0	45	0	39	6	n/a
							3:1	33.75	11.25	39	6	3.26667	possible	D/T
							11:1	41.25	3.75	39	6	1.47273	possible	T
							35:1	43.75	1.25	39	6	18.5657
L6_500	1	0	1	1	1	1
	A…	aaaa	A.aa	A.aa	A.aa	A.aa	1:0	45	0	36	9	n/a
							3:1	33.75	11.25	36	9	0.6	most probable segregation	D/T
							11:1	41.25	3.75	36	9	8.01818
							35:1	43.75	1.25	36	9	49.4229
L6_600	1	1	1	0	1	1
	A..a	A..a	A..a	aaaa	A…	A…	1:0	45	0	34	11	n/a
							3:1	33.75	11.25	34	11	0.00740741	possible	D
							5:1	37.5	7.5	34	11	1.96	possible	T
							1:1	22.5	22.5	34	11	11.7556
L6_1200	1	1	1	1	1	0
	A..a	A..a	A…	A…	A…	aaaa	1:0	45	0	35	10	n/a
							3:1	33.75	11.25	35	10	0.185185	most probable segregation	D
							7:1	39.375	5.625	35	10	3.88889
							15:1	42.1875	2.8125	35	10	19.5926
							11:1	41.25	3.75	35	10	11.3636
							35:1	43.75	1.25	35	10	63
L6_1500	0	1	1	1	1	0
	aaaa	A..a	A.aa	A.aa	A.aa	aaaa	1:0	45	0	42	3	n/a
							3:1	33.75	11.25	42	3	8.06667
							11:1	41.25	3.75	42	3	0.163636	possible	T
							35:1	43.75	1.25	42	3	2.52	possible	T
L7_300	0	1	1	1	1	0
	aaaa	A..a	A.aa	A.aa	A.aa	aaaa	1:0	45	0	43	2	n/a
							3:1	33.75	11.25	43	2	10.1407
							11:1	41.25	3.75	43	2	0.890909	possible	T
							35:1	43.75	1.25	43	2	0.462857	possible	T
L7_650	1	0	1	1	1	1
	A…	aaaa	A.aa	A.aa	A.aa	A.aa	1:0	45	0	37	8	n/a
							3:1	33.75	11.25	37	8	1.25185	most probable segregation	D/T
							11:1	41.25	3.75	37	8	5.25455
							35:1	43.75	1.25	37	8	37.4914
L7_700	1	1	1	1	1	1
	A…	A…	A…	A…	A…	A…	1:0	45	0	43	2	n/a
							3:1	33.75	11.25	43	2	10.1407
							7:1	39.375	5.625	43	2	2.66984	possible	D
							15:1	42.1875	2.8125	43	2	0.25037	possible	D
							11:1	41.25	3.75	43	2	0.890909	possible	T
							35:1	43.75	1.25	43	2	0.462857	possible	T
L7_800	1	1	1	1	1	0
	A..a	A..a	A…	A…	A…	aaaa	1:0	45	0	45	0	0	possible	D
							3:1	33.75	11.25	45	0	15
							7:1	39.375	5.625	45	0	6.42857
							15:1	42.1875	2.8125	45	0	3	possible	D
							11:1	41.25	3.75	45	0	4.09091
							35:1	43.75	1.25	45	0	1.28571	possible	T
L7_1000	0	1	1	1	1	1
	aaaa	A…	A.aa	A.aa	A.aa	A.aa	1:0	45	0	31	14	n/a
							3:1	33.75	11.25	31	14	0.896296	most probable segregation	D/T
							11:1	41.25	3.75	31	14	30.5636
							35:1	43.75	1.25	31	14	133.766
L7_1100	1	0	1	1	1	1
	A…	aaaa	A.aa	A.aa	A.aa	A.aa	1:0	45	0	45	0	0	possible	D
							3:1	33.75	11.25	45	0	15
							11:1	41.25	3.75	45	0	4.09091
							35:1	43.75	1.25	45	0	1.28571	possible	T
L7_1400	1	1	1	1	1	0
	A..a	A..a	A…	A…	A…	aaaa	1:0	45	0	45	0	0	possible	D
							3:1	33.75	11.25	45	0	15
							7:1	39.375	5.625	45	0	6.42857
							15:1	42.1875	2.8125	45	0	3	possible	D
							11:1	41.25	3.75	45	0	4.09091
							35:1	43.75	1.25	45	0	1.28571	possible	T
L7_2000	1	0	1	1	1	0
	A..a	aaaa	A.aa	A.aa	A.aa	aaaa	1:0	45	0	43	2	n/a
							3:1	33.75	11.25	43	2	10.1407
							11:1	41.25	3.75	43	2	0.890909	possible	T
							35:1	43.75	1.25	43	2	0.462857	possible	T
L8_300	1	0	1	1	1	0
	A..a	aaaa	A.aa	A.aa	A.aa	aaaa	1:0	45	0	39	6	n/a
							3:1	33.75	11.25	39	6	3.26667	possible	D/T
							11:1	41.25	3.75	39	6	1.47273	possible	T
							35:1	43.75	1.25	39	6	18.5657
L8_500	1	0	1	1	1	0
	A..a	aaaa	A.aa	A.aa	A.aa	aaaa	1:0	45	0	44	1	n/a
							3:1	33.75	11.25	44	1	12.4519
							11:1	41.25	3.75	44	1	2.2	possible	T
							35:1	43.75	1.25	44	1	0.0514286	possible	T
L8_600	1	1	1	1	1	1
	A…	A…	A…	A…	A…	A…	1:0	45	0	45	0	0	possible	D/T
							3:1	33.75	11.25	45	0	15
							7:1	39.375	5.625	45	0	6.42857
							15:1	42.1875	2.8125	45	0	3	possible	D
							11:1	41.25	3.75	45	0	4.09091
							35:1	43.75	1.25	45	0	1.28571	possible	T
L8_700	1	1	1	1	1	0
	A..a	A..a	A…	A…	A…	aaaa	1:0	45	0	45	0	0	possible	D
							3:1	33.75	11.25	45	0	15
							7:1	39.375	5.625	45	0	6.42857
							15:1	42.1875	2.8125	45	0	3	possible	D
							11:1	41.25	3.75	45	0	4.09091
							35:1	43.75	1.25	45	0	1.28571	possible	T
L8_800	1	0	0	1	0	1
	A..a	aaaa	aaaa	A.aa	aaaa	A.aa	1:0	45	0	44	1	n/a
							5:1	37.5	7.5	44	1	6.76	distorted toward Festuca (A)	U
							1:1	22.5	22.5	44	1	41.0889	distorted toward Festuca (A)	U
							11:3	35.3571	9.64286	44	1	9.85926	distorted toward Festuca (A)	U
							13:15	20.8929	24.1071	44	1	47.7047	distorted toward Festuca (A)	U
L8_900	0	1	1	1	1	1
	aaaa	A…	A.aa	A.aa	A.aa	A.aa	1:0	45	0	35	10	n/a
							3:1	33.75	11.25	35	10	0.185185	most probable segregation	D/T
							11:1	41.25	3.75	35	10	11.3636
							35:1	43.75	1.25	35	10	63
L8_1300	0	1	1	0	1	0
	aaaa	A..a	A.aa	aaaa	A.aa	aaaa	1:0	45	0	39	6	n/a
							5:1	37.5	7.5	39	6	0.36	most probable segregation	T
							1:1	22.5	22.5	39	6	24.2
L8_1400	1	1	0	1	1	0
	A..a	A..a	aaaa	A…	A…	aaaa	1:0	45	0	42	3	n/a
							3:1	33.75	11.25	42	3	8.06667
							5:1	37.5	7.5	42	3	3.24	most probable segregation	T
							1:1	22.5	22.5	42	3	33.8
L8_1500	1	1	1	1	1	0
	A..a	A..a	A…	A…	A…	aaaa	1:0	45	0	45	0	0	possible	D
							3:1	33.75	11.25	45	0	15
							7:1	39.375	5.625	45	0	6.42857
							15:1	42.1875	2.8125	45	0	3	possible	D
							11:1	41.25	3.75	45	0	4.09091
							35:1	43.75	1.25	45	0	1.28571	possible	T
L9_500	1	0	1	1	1	1
	A…	aaaa	A.aa	A.aa	A.aa	A.aa	1:0	45	0	33	12	n/a
							3:1	33.75	11.25	33	12	0.0666667	most probable segregation	D/T
							11:1	41.25	3.75	33	12	19.8
							35:1	43.75	1.25	33	12	95.0914
L9_600	0	1	0	1	0	1
	aaaa	A..a	aaaa	A.aa	aaaa	A.aa	1:0	45	0	22	23	n/a
							5:1	37.5	7.5	22	23	38.44
							1:1	22.5	22.5	22	23	0.0222222	most probable segregation	D/T
L9_1000	1	0	1	1	1	1
	A…	aaaa	A.aa	A.aa	A.aa	A.aa	1:0	45	0	45	0	0	possible	D
							3:1	33.75	11.25	45	0	15
							11:1	41.25	3.75	45	0	4.09091
							35:1	43.75	1.25	45	0	1.28571	possible	T
L9_1300	0	1	1	0	1	0
	aaaa	A..a	A.aa	aaaa	A.aa	aaaa	1:0	45	0	15	30	n/a
							5:1	37.5	7.5	15	30	81
							1:1	22.5	22.5	15	30	5
							11:3	35.3571	9.64286	15	30	54.697
							13:15	20.8929	24.1071	15	30	3.10256		T
L9_1400	1	0	1	1	1	0
	A..a	aaaa	A.aa	A.aa	A.aa	aaaa	1:0	45	0	45	0	0	possible	D
							3:1	33.75	11.25	45	0	15
							11:1	41.25	3.75	45	0	4.09091
							35:1	43.75	1.25	45	0	1.28571	possible	T
L9_1500	1	0	1	1	1	1
	A…	aaaa	A.aa	A.aa	A.aa	A.aa	1:0	45	0	45	0	0	possible	D
							3:1	33.75	11.25	45	0	15
							11:1	41.25	3.75	45	0	4.09091
							35:1	43.75	1.25	45	0	1.28571	possible	T
