# Supplementary material for: Cytogenetic and molecular genotyping in the allotetraploid Festuca pratensis × Lolium perenne hybrids
Source: BMC Genomics. 2019 May 14;20:367. doi: 10.1186/s12864-019-5766-2 (PMC6518686; doi:10.1186/s12864-019-5766-2)
Supplement: Supplementary file 5 — Table S4. The results of χ2 test of ISSR bands segregation in combination no. 2 of F2 generation of F. pratensis × L. perenne hybrid. (XLSX 39 kb) [file 12864_2019_5766_MOESM5_ESM.xlsx]

## Sheet: Table S4
Table S4. The results of χ2 test of ISSR bands segregation in combination no. 2 of F2 generation of F. pratensis × L. perenne hybrid
Band pattern for parents (P1 and P2) and F1 genotypes are given (represented by "1" - band present or "0" - band absent). This band pattern was translated to possible genotypes. Single dot represents one unknown allele in tetraploid individual.
Due to small sample size and dominant type of markers, for the majority of loci only the segregation ratios representing random chromosome assortment were taken into account. Only for loci, where segregation distortion was found for this model of inheritance, other ratios - indicative for random chromatid segregation were also calculated and are highlighted by orange color.
χ2 test of ISSR bands segregation in F2 generation was performed for the possible genotypic combinations in F1 parental forms for the cross combination no. 2 (6-2A (1) and 6-3B (2)).
Band patterns and possible genotypes for F1 parental forms for cross combination no. 1 (6-2A (1) and 6-7A (2)) are show in grey.
χ2 threshold value for one degree of freedom: χ2p=0.05 = 3.84
Locus name	P1	P2	F1 parents (combination no. 1)		F1 parents (combination no. 2)		segregation (A_ : aa)	expected value		observed value		χ2	Notes	Inheritance type (D = disomic, T = tetrasomic, U= unknown)
	Fp 11/59	Lp 08/33	6-2A (1)	6-7A (2)	6-2A (1)	6-3B (2)		class 1	class 2	class 1	class 2
								A_	aa	A_	aa
L1_420	1	0	1	1	1	0
	A..a	aaaa	A.aa	A.aa	A.aa	aaaa	1:0	48	0	43	5	n/a
							5:1	40	8	43	5	1.35	most probable segregation	T
							1:1	24	24	43	5	30.0833
L1_600	1	1	0	1	0	1
	A..a	A..a	aaaa	A..a	aaaa	A…	1:0	48	0	27	21	n/a
							3:1	36	12	27	21	9
							5:1	40	8	27	21	25.35
							1:1	24	24	27	21	0.75	most probable segregation	D/T
L1_700	0	1	0	1	0	1
	aaaa	A..a	aaaa	A.aa	aaaa	A.aa	1:0	48	0	30	18	n/a
							5:1	40	8	30	18	15
							1:1	24	24	30	18	3	most probable segregation	D/T
L1_800	0	1	1	1	1	1
	aaaa	A…	A.aa	A.aa	A.aa	A.aa	1:0	48	0	43	5	n/a
							3:1	36	12	43	5	5.44444
							11:1	44	4	43	5	0.272727	most probable segregation	T
							35:1	46.6667	1.33333	43	5	10.3714
L1_1000	0	1	0	0	0	0
	aaaa	A..a	aaaa	aaaa	aaaa	aaaa	0:1	0	48	0	48	0		U
L1_1400	1	0	1	1	1	1
	A…	aaaa	A.aa	A.aa	A.aa	A.aa	1:0	48	0	47	1	n/a
							3:1	36	12	47	1	13.4444
							11:1	44	4	47	1	2.45455	possible	T
							35:1	46.6667	1.33333	47	1	0.0857143	possible	T
L1_1500	0	1	0	0	0	0
	aaaa	A..a	aaaa	aaaa	aaaa	aaaa	0:1	0	48	0	48	0		U
L1_1800	1	0	1	1	1	1
	A…	aaaa	A.aa	A.aa	A.aa	A.aa	1:0	48	0	47	1	n/a
							3:1	36	12	47	1	13.4444
							11:1	44	4	47	1	2.45455	possible	T
							35:1	46.6667	1.33333	47	1	0.0857143	possible	T
L2_390	1	1	1	1	1	1
	A…	A…	A…	A…	A…	A…	1:0	48	0	48	0	0	possible	D/T
							3:1	36	12	48	0	16
							7:1	42	6	48	0	6.85714
							15:1	45	3	48	0	3.2	possible	D
							11:1	44	4	48	0	4.36364
							35:1	46.6667	1.33333	48	0	1.37143	possible	T
L2_520	1	1	1	1	1	0
	A..a	A..a	A..a	A..a	A…	aaaa	1:0	48	0	18	30	n/a
							3:1	36	12	18	30	36
							5:1	40	8	18	30	72.6
							1:1	24	24	18	30	3	most probable segregation	D/T
L2_600	0	1	0	0	0	1
	aaaa	A..a	aaaa	aaaa	aaaa	A.aa	1:0	48	0	21	27	n/a
							5:1	40	8	21	27	54.15
							1:1	24	24	21	27	0.75	most probable segregation	D/T
L2_700	0	1	1	1	1	1
	aaaa	A…	A.aa	A.aa	A.aa	A.aa	1:0	48	0	32	16	n/a
							3:1	36	12	32	16	1.77778	most probable segregation	D/T
							11:1	44	4	32	16	39.2727
							35:1	46.6667	1.33333	32	16	165.943
L2_750	1	1	1	1	1	1
	A…	A…	A…	A…	A…	A…	1:0	48	0	48	0	0	possible	D/T
							3:1	36	12	48	0	16
							7:1	42	6	48	0	6.85714
							15:1	45	3	48	0	3.2	possible	D
							11:1	44	4	48	0	4.36364
							35:1	46.6667	1.33333	48	0	1.37143	possible	T
L2_800	1	0	0	0	0	0
	A..a	aaaa	aaaa	aaaa	aaaa	aaaa	0:1	0	48	0	48	0
L2_1300	0	1	1	1	1	1
	aaaa	A…	A.aa	A.aa	A.aa	A.aa	1:0	48	0	48	0	0	possible	D
							3:1	36	12	48	0	16
							11:1	44	4	48	0	4.36364
							35:1	46.6667	1.33333	48	0	1.37143	possible	T
L2_1400	0	1	1	1	1	1
	aaaa	A…	A.aa	A.aa	A.aa	A.aa	1:0	48	0	47	1	n/a
							3:1	36	12	47	1	13.4444
							11:1	44	4	47	1	2.45455	possible	T
							35:1	46.6667	1.33333	47	1	0.0857143	possible	T
L2_2000	0	1	1	1	1	1
	aaaa	A…	A.aa	A.aa	A.aa	A.aa	1:0	48	0	44	4	n/a
							3:1	36	12	44	4	7.11111
							11:1	44	4	44	4	0	most probable segregation	T
							35:1	46.6667	1.33333	44	4	5.48571
L3_350	1	0	1	0	1	1
	A..a	aaaa	A.aa	aaaa	A.aa	A.aa	1:0	48	0	25	23	n/a
							3:1	36	12	25	23	13.4444	distorted toward (a)	U
							11:1	44	4	25	23	98.4545	distorted toward (a)	U
							35:1	46.6667	1.33333	25	23	362.143	distorted toward (a)	U
							187:9	45.7959	2.20408	25	23	205.657	distorted toward (a)	U
							347:45	42.4898	5.5102	25	23	62.7131	distorted toward (a)	U
							559:225	34.2245	13.7755	25	23	8.66326	distorted toward (a)	U
L3_500	0	1	0	1	0	1
	aaaa	A..a	aaaa	A.aa	aaaa	A.aa	1:0	48	0	15	33	n/a
							5:1	40	8	15	33	93.75	distorted toward (a)	U
							1:1	24	24	15	33	6.75	distorted toward (a)	U
							11:3	37.7143	10.2857	15	33	63.8409	distorted toward (a)	U
							13:15:00	22.2857	25.7143	15	33	4.44615	distorted toward (a)	U
L3_650	1	1	1	1	1	1
	A…	A…	A…	A…	A…	A…	1:0	48	0	48	0	0	possible	D/T
							3:1	36	12	48	0	16
							7:1	42	6	48	0	6.85714
							15:1	45	3	48	0	3.2	possible	D
							11:1	44	4	48	0	4.36364
							35:1	46.6667	1.33333	48	0	1.37143	possible	T
L3_750	1	1	1	1	1	1
	A…	A…	A…	A…	A…	A…	1:0	48	0	48	0	0	possible	D/T
							3:1	36	12	48	0	16
							7:1	42	6	48	0	6.85714
							15:1	45	3	48	0	3.2	possible	D
							11:1	44	4	48	0	4.36364
							35:1	46.6667	1.33333	48	0	1.37143	possible	T
L3_1000	1	0	0	1	0	1
	A..a	aaaa	aaaa	A.aa	aaaa	A.aa	1:0	48	0	14	34	n/a
							5:1	40	8	14	34	101.4	distorted toward (a)	U
							1:1	24	24	14	34	8.33333	distorted toward (a)	U
							11:3	37.7143	10.2857	14	34	69.5859	distorted toward (a)	U
							13:15:00	22.2857	25.7143	14	34	5.75043	distorted toward (a)	U
L3_1200	1	1	1	0	1	1
	A..a	A..a	A..a	aaaa	A…	A…	1:0	48	0	34	14	n/a
							3:1	36	12	34	14	0.444444	most probable segregation	D/T
							7:1	42	6	34	14	12.1905
							15:1	45	3	34	14	43.0222
							11:1	44	4	34	14	27.2727
							35:1	46.6667	1.33333	34	14	123.771
L3_1300	1	1	1	1	1	1
	A…	A…	A…	A…	A…	A…	1:0	48	0	48	0	0	possible	D/T
							3:1	36	12	48	0	16
							7:1	42	6	48	0	6.85714
							15:1	45	3	48	0	3.2	possible	D
							11:1	44	4	48	0	4.36364
							35:1	46.6667	1.33333	48	0	1.37143	possible	T
L3_2000	1	0	1	1	1	1
	A…	aaaa	A.aa	A.aa	A.aa	A.aa	1:0	48	0	46	2	n/a
							3:1	36	12	46	2	11.1111
							11:1	44	4	46	2	1.09091	possible	T
							35:1	46.6667	1.33333	46	2	0.342857	possible	T
L4_410	1	0	1	1	1	1
	A…	aaaa	A.aa	A.aa	A.aa	A.aa	1:0	48	0	48	0	0	possible	D
							3:1	36	12	48	0	16
							11:1	44	4	48	0	4.36364
							35:1	46.6667	1.33333	48	0	1.37143	possible	T
L4_500	0	1	0	0	0	0
	aaaa	A..a	aaaa	aaaa	aaaa	aaaa	0:1	0	48	0	48	0		U
L4_700	1	1	1	1	1	1
	A…	A…	A…	A…	A…	A…	1:0	48	0	48	0	0	possible	D/T
							3:1	36	12	48	0	16
							7:1	42	6	48	0	6.85714
							15:1	45	3	48	0	3.2	possible	D
							11:1	44	4	48	0	4.36364
							35:1	46.6667	1.33333	48	0	1.37143	possible	T
L4_800	1	1	1	1	1	1
	A…	A…	A…	A…	A…	A…	1:0	48	0	48	0	0	possible	D/T
							3:1	36	12	48	0	16
							7:1	42	6	48	0	6.85714
							15:1	45	3	48	0	3.2	possible	D
							11:1	44	4	48	0	4.36364
							35:1	46.6667	1.33333	48	0	1.37143	possible	T
L4_900	0	1	0	1	0	1
	aaaa	A..a	aaaa	A.aa	aaaa	A.aa	1:0	48	0	44	4	n/a
							5:1	40	8	44	4	2.4	most probable segregation	T
							1:1	24	24	44	4	33.3333
L4_1300	0	1	1	1	1	0
	aaaa	A..a	A.aa	A.aa	A.aa	aaaa	1:0	48	0	32	16	n/a
							5:1	40	8	32	16	9.6	distorted toward Lolium (A)	U
							1:1	24	24	32	16	5.33333	distorted toward Lolium (A)	U
							11:3	37.7143	10.2857	32	16	4.0404	distorted toward Lolium (A)	U
							13:15:00	22.2857	25.7143	32	16	7.90427	distorted toward Lolium (A)	U
L4_1400	0	1	0	1	0	1
	aaaa	A..a	aaaa	A.aa	aaaa	A.aa	1:0	48	0	18	30	n/a
							5:1	40	8	18	30	72.6
							1:1	24	24	18	30	3	most probable segregation	D/T
L4_1500	1	1	1	1	1	1
	A…	A…	A…	A…	A…	A…	1:0	48	0	48	0	0	possible	D/T
							3:1	36	12	48	0	16
							7:1	42	6	48	0	6.85714
							15:1	45	3	48	0	3.2	possible	D
							11:1	44	4	48	0	4.36364
							35:1	46.6667	1.33333	48	0	1.37143	possible	T
L4_2000	0	1	1	1	1	0
	aaaa	A..a	A.aa	A.aa	A.aa	aaaa	1:0	48	0	46	2	n/a
							5:1	40	8	46	2	5.4	distorted toward Lolium (A)	U
							1:1	24	24	46	2	40.3333	distorted toward Lolium (A)	U
							11:3	37.7143	10.2857	46	2	8.49495	distorted toward Lolium (A)	U
							13:15:00	22.2857	25.7143	46	2	47.1043	distorted toward Lolium (A)	U
L5_320	0	1	1	1	1	1
	aaaa	A…	A.aa	A.aa	A.aa	A.aa	1:0	48	0	48	0	0	possible	D
							3:1	36	12	48	0	16
							11:1	44	4	48	0	4.36364
							35:1	46.6667	1.33333	48	0	1.37143	possible	T
L5_720	1	0	1	1	1	1
	A…	aaaa	A.aa	A.aa	A.aa	A.aa	1:0	48	0	48	0	0	possible	D
							3:1	36	12	48	0	16
							11:1	44	4	48	0	4.36364
							35:1	46.6667	1.33333	48	0	1.37143	possible	T
L5_820	1	0	1	1	1	1
	A…	aaaa	A.aa	A.aa	A.aa	A.aa	1:0	48	0	44	4	n/a
							3:1	36	12	44	4	7.11111
							11:1	44	4	44	4	0	most probable segregation	T
							35:1	46.6667	1.33333	44	4	5.48571
L5_900	1	0	1	0	1	0
	A..a	aaaa	A.aa	aaaa	A.aa	aaaa	1:0	48	0	27	21	n/a
							5:1	40	8	27	21	25.35
							1:1	24	24	27	21	0.75	most probable segregation	D/T
L5_1100	1	0	1	1	1	1
	A…	aaaa	A.aa	A.aa	A.aa	A.aa	1:0	48	0	47	1	n/a
							3:1	36	12	47	1	13.4444
							11:1	44	4	47	1	2.45455	possible	T
							35:1	46.6667	1.33333	47	1	0.0857143	possible	T
L5_1500	0	1	1	1	1	0
	aaaa	A..a	A.aa	A.aa	A.aa	aaaa	1:0	48	0	47	1	n/a
							5:1	40	8	47	1	7.35	distorted toward Lolium (A)	U
							1:1	24	24	47	1	44.0833	distorted toward Lolium (A)	U
							11:3	37.7143	10.2857	47	1	10.6692	distorted toward Lolium (A)	U
							13:15:00	22.2857	25.7143	47	1	51.1607	distorted toward Lolium (A)	U
L5_2000	1	0	1	1	1	0
	A..a	aaaa	A.aa	A.aa	A.aa	aaaa	1:0	48	0	44	4	n/a
							5:1	40	8	44	4	2.4	most probable segregation	T
							1:1	24	24	44	4	33.3333
L6_300	1	0	1	1	1	1
	A…	aaaa	A.aa	A.aa	A.aa	A.aa	1:0	48	0	48	0	0	possible	D
							3:1	36	12	48	0	16
							11:1	44	4	48	0	4.36364
							35:1	46.6667	1.33333	48	0	1.37143	possible	T
L6_350	0	1	1	1	1	1
	aaaa	A…	A.aa	A.aa	A.aa	A.aa	1:0	48	0	48	0	0	possible	D
							3:1	36	12	48	0	16
							11:1	44	4	48	0	4.36364
							35:1	46.6667	1.33333	48	0	1.37143	possible	T
L6_450	1	0	1	1	1	1
	A…	aaaa	A.aa	A.aa	A.aa	A.aa	1:0	48	0	48	0	0	possible	D
							3:1	36	12	48	0	16
							11:1	44	4	48	0	4.36364
							35:1	46.6667	1.33333	48	0	1.37143	possible	T
L6_500	1	0	1	1	1	1
	A…	aaaa	A.aa	A.aa	A.aa	A.aa	1:0	48	0	46	2	n/a
							3:1	36	12	46	2	11.1111
							11:1	44	4	46	2	1.09091	possible	T
							35:1	46.6667	1.33333	46	2	0.342857	possible	T
L6_600	1	1	1	0	1	1
	A..a	A..a	A..a	aaaa	A…	A…	1:0	48	0	36	12	n/a
							3:1	36	12	36	12	0	most probable segregation	D/T
							7:1	42	6	36	12	6.85714
							15:1	45	3	36	12	28.8
							11:1	44	4	36	12	17.4545
							35:1	46.6667	1.33333	36	12	87.7714
L6_1200	1	1	1	1	1	0
	A..a	A..a	A…	A…	A…	aaaa	1:0	48	0	29	19	n/a
							3:1	36	12	29	19	5.44444
							5:1	40	8	29	19	18.15
							1:1	24	24	29	19	2.08333	most probable segregation	D/T
L6_1500	0	1	1	1	1	0
	aaaa	A..a	A.aa	A.aa	A.aa	aaaa	1:0	48	0	43	5	n/a
							5:1	40	8	43	5	1.35	most probable segregation	T
							1:1	24	24	43	5	30.0833
L7_300	0	1	1	1	1	0
	aaaa	A..a	A.aa	A.aa	A.aa	aaaa	1:0	48	0	48	0	0	most probable segregation	D
							5:1	40	8	48	0	9.6
							1:1	24	24	48	0	48
L7_650	1	0	1	1	1	1
	A…	aaaa	A.aa	A.aa	A.aa	A.aa	1:0	48	0	37	11	n/a
							3:1	36	12	37	11	0.111111	most probable segregation	D/T
							11:1	44	4	37	11	13.3636
							35:1	46.6667	1.33333	37	11	72.0857
L7_700	1	1	1	1	1	1
	A…	A…	A…	A…	A…	A…	1:0	48	0	40	8	n/a
							3:1	36	12	40	8	1.77778	possible	D/T
							7:1	42	6	40	8	0.761905	possible	D
							15:1	45	3	40	8	8.88889
							11:1	44	4	40	8	4.36364
							35:1	46.6667	1.33333	40	8	34.2857
L7_800	1	1	1	1	1	0
	A..a	A..a	A…	A…	A…	aaaa	1:0	48	0	31	17	n/a
							3:1	36	12	31	17	2.77778	most probable segregation	D
							5:1	40	8	31	17	12.15
							1:1	24	24	31	17	4.08333
L7_1000	0	1	1	1	1	1
	aaaa	A…	A.aa	A.aa	A.aa	A.aa	1:0	48	0	46	2	n/a
							3:1	36	12	46	2	11.1111
							11:1	44	4	46	2	1.09091	possible	T
							35:1	46.6667	1.33333	46	2	0.342857	possible	T
L7_1100	1	0	1	1	1	1
	A…	aaaa	A.aa	A.aa	A.aa	A.aa	1:0	48	0	48	0	0	possible	D
							3:1	36	12	48	0	16
							11:1	44	4	48	0	4.36364
							35:1	46.6667	1.33333	48	0	1.37143	possible	T
L7_1400	1	1	1	1	1	0
	A..a	A..a	A…	A…	A…	aaaa	1:0	48	0	44	4	n/a
							3:1	36	12	44	4	7.11111
							5:1	40	8	44	4	2.4	most probable segregation	T
							1:1	24	24	44	4	33.3333
L7_2000	1	0	1	1	1	0
	A..a	aaaa	A.aa	A.aa	A.aa	aaaa	1:0	48	0	46	2	n/a
							5:1	40	8	46	2	5.4	distorted toward Festuca (A)	U
							1:1	24	24	46	2	40.3333	distorted toward Festuca (A)	U
							11:3	37.7143	10.2857	46	2	8.49495	distorted toward Festuca (A)	U
							13:15	22.2857	25.7143	46	2	47.1043	distorted toward Festuca (A)	U
L8_300	1	0	1	1	1	0
	A..a	aaaa	A.aa	A.aa	A.aa	aaaa	1:0	48	0	48	0	0	most probable segregation	D
							5:1	40	8	48	0	9.6
							1:1	24	24	48	0	48
L8_500	1	0	1	1	1	0
	A..a	aaaa	A.aa	A.aa	A.aa	aaaa	1:0	48	0	46	2	n/a
							5:1	40	8	46	2	5.4	distorted toward Festuca (A)	U
							1:1	24	24	46	2	40.3333	distorted toward Festuca (A)	U
							11:3	37.7143	10.2857	46	2	8.49495	distorted toward Festuca (A)	U
							13:15:00	22.2857	25.7143	46	2	47.1043	distorted toward Festuca (A)	U
L8_600	1	1	1	1	1	1
	A…	A…	A…	A…	A…	A…	1:0	48	0	28	20	n/a
							3:1	36	12	28	20	7.11111	distorted toward (a)	U
							7:1	42	6	28	20	37.3333	distorted toward (a)	U
							15:1	45	3	28	20	102.756	distorted toward (a)	U
							11:1	44	4	28	20	69.8182	distorted toward (a)	U
							35:1	46.6667	1.33333	28	20	268.8	distorted toward (a)	U
							187:9	45.7959	2.20408	28	20	150.601	distorted toward (a)	U
							347:45	42.4898	5.5102	28	20	43.0441	distorted toward (a)	U
							559:225	34.2245	13.7755	28	20	3.94461	distorted toward (a)	U
							783:1	47.9388	0.0612245	28	20	6501.69	distorted toward (a)	U
							389:3	47.6327	0.367347	28	20	1057.35	distorted toward (a)	U
							769:15	47.0816	0.918367	28	20	404.207	distorted toward (a)	U
L8_700	1	1	1	1	1	0
	A..a	A..a	A…	A…	A…	aaaa	1:0	48	0	19	29	n/a
							3:1	36	12	19	29	32.1111
							5:1	40	8	19	29	66.15
							1:1	24	24	19	29	2.08333	most probable segregation	D/T
L8_800	1	0	0	1	0	1
	A..a	aaaa	aaaa	A.aa	aaaa	A.aa	1:0	48	0	39	9	n/a
							5:1	40	8	39	9	0.15	most probable segregation	T
							1:1	24	24	39	9	18.75
L8_900	0	1	1	1	1	1
	aaaa	A…	A.aa	A.aa	A.aa	A.aa	1:0	48	0	48	0	0	possible	D
							3:1	36	12	48	0	16
							11:1	44	4	48	0	4.36364
							35:1	46.6667	1.33333	48	0	1.37143	possible	T
L8_1300	0	1	1	0	1	0
	aaaa	A..a	A.aa	aaaa	A.aa	aaaa	1:0	48	0	42	6	n/a
							5:1	40	8	42	6	0.6	most probable segregation	T
							1:1	24	24	42	6	27
L8_1400	1	1	0	1	1	0
	A..a	A..a	aaaa	A…	A…	aaaa	1:0	48	0	31	17	n/a
							3:1	36	12	31	17	2.77778	most probable segregation	D
							5:1	40	8	31	17	12.15
							1:1	24	24	31	17	4.08333
L8_1500	1	1	1	1	1	0
	A..a	A..a	A…	A…	A…	aaaa	1:0	48	0	41	7	n/a
							3:1	36	12	41	7	2.77778	possible	D
							5:1	40	8	41	7	0.15	possible	T
							1:1	24	24	41	7	24.0833
L9_500	1	0	1	1	1	1
	A…	aaaa	A.aa	A.aa	A.aa	A.aa	1:0	48	0	22	26	n/a
							3:1	36	12	22	26	21.7778	distorted toward (a)	U
							11:1	44	4	22	26	132	distorted toward (a)	U
							35:1	46.6667	1.33333	22	26	469.371	distorted toward (a)	U
							187:9	45.7959	2.20408	22	26	269.272	distorted toward (a)	U
							347:45	42.4898	5.5102	22	26	86.0725	distorted toward (a)	U
							559:225	34.2245	13.7755	22	26	15.2145	distorted toward (a)	U
L9_600	0	1	0	1	0	1
	aaaa	A..a	aaaa	A.aa	aaaa	A.aa	1:0	48	0	29	19	n/a
							5:1	40	8	29	19	18.15
							1:1	24	24	29	19	2.08333	most probable segregation	D/T
L9_1000	1	0	1	1	1	1
	A…	aaaa	A.aa	A.aa	A.aa	A.aa	1:0	48	0	48	0	0	possible	D
							3:1	36	12	48	0	16
							11:1	44	4	48	0	4.36364
							35:1	46.6667	1.33333	48	0	1.37143	possible	T
L9_1300	0	1	1	0	1	0
	aaaa	A..a	A.aa	aaaa	A.aa	aaaa	1:0	48	0	36	12	n/a
							5:1	40	8	36	12	2.4	most probable segregation	T
							1:1	24	24	36	12	12
L9_1400	1	0	1	1	1	0
	A..a	aaaa	A.aa	A.aa	A.aa	aaaa	1:0	48	0	47	1	n/a
							5:1	40	8	47	1	7.35	distorted toward Festuca (A)	U
							1:1	24	24	47	1	44.0833	distorted toward Festuca (A)	U
							11:3	37.7143	10.2857	47	1	10.6692	distorted toward Festuca (A)	U
							13:15	22.2857	25.7143	47	1	51.1607	distorted toward Festuca (A)	U
L9_1500	1	0	1	1	1	1
	A…	aaaa	A.aa	A.aa	A.aa	A.aa	1:0	48	0	38	10	n/a
							3:1	36	12	38	10	0.444444	most probable segregation	D/T
							11:1	44	4	38	10	9.81818
							35:1	46.6667	1.33333	38	10	57.9429
