# Supplementary material for: Cytogenetic and molecular genotyping in the allotetraploid Festuca pratensis × Lolium perenne hybrids
Source: BMC Genomics. 2019 May 14;20:367. doi: 10.1186/s12864-019-5766-2 (PMC6518686; doi:10.1186/s12864-019-5766-2)
Supplement: Supplementary file 6 — Table S5. List of the most probable genotypes of P1, P2 and F1 parental plants for each of SSR locus. (XLSX 17 kb) [file 12864_2019_5766_MOESM6_ESM.xlsx]

## Sheet: Table S5
Table S5. List of the most probable genotypes of P1, P2 and F1 parental plants for each of SSR locus
Single dot represents one unknown allele in tetraploid individual.
Once in a particular locus more than one segregation type was possible (based on χ2 test result), only the lowest χ2 value with accompanied segregation was shown - for more possibilities see Tables S4 and S5.
In case of more than one possible inheritance type it was designed as "unknown".
The information on possible segregation distortions are given (χ2 values in distorted loci are shown in red).
Locus name	P1	P2	F1 parents (combination no. 1)		F1 parents (combination no. 2)		F2 generation (combination no. 1)				F2 generation (combination no. 2)
							segregation (A_ : aaaa)	χ2	Inheritance type (D = disomic, T = tetrasomic, U= unknown)	Segregation skewed toward	segregation (A_ : aa)	χ2	Inheritance type (D = disomic, T = tetrasomic, U= unknown)	Segregation skewed toward
	Fp 11/59	Lp 08/33	6-2A (1)	6-7A (2)	6-2A (1)	6-3B (2)
L1_420	A..a	aaaa	A.aa	A.aa	A.aa	aaaa	35:1	0.0514286	T		5:1	1.35	T
L1_600	A..a	A..a	aaaa	A..a	aaaa	A…	1:1	0.555556	U		1:1	0.75	U
L1_700	aaaa	A..a	aaaa	A.aa	aaaa	A.aa	1:1	2.68889	U		1:1	3	U
L1_800	aaaa	A…	A.aa	A.aa	A.aa	A.aa	1:0	0	U		11:1	0.272727	T
L1_1000	aaaa	A..a	aaaa	aaaa	aaaa	aaaa	0:1	0	U		0:1	0	U
L1_1400	A…	aaaa	A.aa	A.aa	A.aa	A.aa	1:0	0	U		35:1	0.0857143	T
L1_1500	aaaa	A..a	aaaa	aaaa	aaaa	aaaa	0:1	0	U		0:1	0	U
L1_1800	A…	aaaa	A.aa	A.aa	A.aa	A.aa	1:0	0	U		35:1	0.0857143	T
L2_390	A…	A…	A…	A…	A…	A…	1:0	0	U		1:0	0	U
L2_520	A..a	A..a	A..a	A..a	A…	aaaa	7:1	0.384127	U		1:1	3	U
L2_600	aaaa	A..a	aaaa	aaaa	aaaa	A.aa	0:1	0	U		1:1	0.75	U
L2_700	aaaa	A…	A.aa	A.aa	A.aa	A.aa	11:1	1.47273	T		3:1	1.77778	U
L2_750	A…	A…	A…	A…	A…	A…	1:0	0	U		1:0	0	U
L2_800	A..a	aaaa	aaaa	aaaa	aaaa	aaaa	0:1	0	U		0:1	0	U
L2_1300	aaaa	A…	A.aa	A.aa	A.aa	A.aa	1:0	0	U		1:0	0	U
L2_1400	aaaa	A…	A.aa	A.aa	A.aa	A.aa	3:1	0.6	U		35:1	0.0857143	T
L2_2000	aaaa	A…	A.aa	A.aa	A.aa	A.aa	11:1	1.47273	T		11:1	0	T
L3_350	A..a	aaaa	A.aa	aaaa	A.aa	A.aa	1:1	0.0222222	U		559:225	8.66326	U	(a)
L3_500	aaaa	A..a	aaaa	A.aa	aaaa	A.aa	13:15	7.06564	U	(a)	13:15	4.44615	U	(a)
L3_650	A…	A…	A…	A…	A…	A…	7:1	1.14603	D		1:0	0	U
L3_750	A…	A…	A…	A…	A…	A…	1:0	0	U		1:0	0	U
L3_1000	A..a	aaaa	aaaa	A.aa	aaaa	A.aa	1:1	2.68889	U		13:15	5.75043	U	(a)
L3_1200	A..a	A..a	A..a	aaaa	A…	A…	1:1	1.8	U		3:1	0.444444	U
L3_1300	A…	A…	A…	A…	A…	A…	1:0	0	U		1:0	0	U
L3_2000	A…	aaaa	A.aa	A.aa	A.aa	A.aa	35:1	0.0514286	T		35:1	0.342857	T
L4_410	A…	aaaa	A.aa	A.aa	A.aa	A.aa	1:0	0	U		1:0	0	U
L4_500	aaaa	A..a	aaaa	aaaa	aaaa	aaaa	0:1	0	U		0:1	0	U
L4_700	A…	A…	A…	A…	A…	A…	1:0	0	U		1:0	0	U
L4_800	A…	A…	A…	A…	A…	A…	1:0	0	U		1:0	0	U
L4_900	aaaa	A..a	aaaa	A.aa	aaaa	A.aa	1:1	0.0222222	U		5:1	2.4	T
L4_1300	aaaa	A..a	A.aa	A.aa	A.aa	aaaa	1:0	0	U		11:3	4.0404	U	Lolium (A)
L4_1400	aaaa	A..a	aaaa	A.aa	aaaa	A.aa	1:0	0	D		1:1	3	U
L4_1500	A…	A…	A…	A…	A…	A…	35:1	0.0514286	U		1:0	0	U
L4_2000	aaaa	A..a	A.aa	A.aa	A.aa	aaaa	35:1	0.0514286	T		5:1	5.4	U	Lolium (A)
L5_320	aaaa	A…	A.aa	A.aa	A.aa	A.aa	1:0	0	U		1:0	0	U
L5_720	A…	aaaa	A.aa	A.aa	A.aa	A.aa	11:1	1.47273	T		1:0	0	U
L5_820	A…	aaaa	A.aa	A.aa	A.aa	A.aa	3:1	0.0666667	U		11:1	0	T
L5_900	A..a	aaaa	A.aa	aaaa	A.aa	aaaa	1:1	1.8	U		1:1	0.75	U
L5_1100	A…	aaaa	A.aa	A.aa	A.aa	A.aa	35:1	0.462857	T		35:1	0.0857143	T
L5_1500	aaaa	A..a	A.aa	A.aa	A.aa	aaaa	11:1	0.0181818	T		5:1	7.35	U	Lolium (A)
L5_2000	A..a	aaaa	A.aa	A.aa	A.aa	aaaa	35:1	0.0514286	T		5:1	2.4	T
L6_300	A…	aaaa	A.aa	A.aa	A.aa	A.aa	1:0	0	U		1:0	0	U
L6_350	aaaa	A…	A.aa	A.aa	A.aa	A.aa	35:1	0.0514286	T		1:0	0	U
L6_450	A…	aaaa	A.aa	A.aa	A.aa	A.aa	11:1	1.47273	T		1:0	0	U
L6_500	A…	aaaa	A.aa	A.aa	A.aa	A.aa	3:1	0.6	U		35:1	0.342857	T
L6_600	A..a	A..a	A..a	aaaa	A…	A…	3:1	0.00740741	U		3:1	0	U
L6_1200	A..a	A..a	A…	A…	A…	aaaa	3:1	0.185185	D		1:1	2.08333	U
L6_1500	aaaa	A..a	A.aa	A.aa	A.aa	aaaa	11:1	0.163636	T		5:1	1.35	T
L7_300	aaaa	A..a	A.aa	A.aa	A.aa	aaaa	35:1	0.462857	T		1:0	0	D
L7_650	A…	aaaa	A.aa	A.aa	A.aa	A.aa	3:1	1.25185	U		3:1	0.111111	U
L7_700	A…	A…	A…	A…	A…	A…	15:1	0.25037	U		7:1	0.761905	D
L7_800	A..a	A..a	A…	A…	A…	aaaa	1:0	0	U		3:1	2.77778	D
L7_1000	aaaa	A…	A.aa	A.aa	A.aa	A.aa	3:1	0.896296	U		35:1	0.342857	T
L7_1100	A…	aaaa	A.aa	A.aa	A.aa	A.aa	1:0	0	U		1:0	0	U
L7_1400	A..a	A..a	A…	A…	A…	aaaa	1:0	0	U		5:1	2.4	T
L7_2000	A..a	aaaa	A.aa	A.aa	A.aa	aaaa	35:1	0.462857	T		5:1	5.4	U	Festuca (A)
L8_300	A..a	aaaa	A.aa	A.aa	A.aa	aaaa	11:1	1.47273	T		1:0	0	D
L8_500	A..a	aaaa	A.aa	A.aa	A.aa	aaaa	35:1	0.0514286	T		5:1	5.4	U	Festuca (A)
L8_600	A…	A…	A…	A…	A…	A…	1:0	0	U		559:225	3.94461	U	(a)
L8_700	A..a	A..a	A…	A…	A…	aaaa	1:0	0	U		1:1	2.08333	U
L8_800	A..a	aaaa	aaaa	A.aa	aaaa	A.aa	5:1	6.76	U	Festuca (A)	5:1	0.15	T
L8_900	aaaa	A…	A.aa	A.aa	A.aa	A.aa	3:1	0.185185	U		1:0	0	U
L8_1300	aaaa	A..a	A.aa	aaaa	A.aa	aaaa	5:1	0.36	T		5:1	0.6	T
L8_1400	A..a	A..a	aaaa	A…	A…	aaaa	5:1	3.24	T		3:1	2.77778	D
L8_1500	A..a	A..a	A…	A…	A…	aaaa	1:0	0	U		5:1	0.15	U
L9_500	A…	aaaa	A.aa	A.aa	A.aa	A.aa	3:1	0.0666667	U		559:225	15.2145	U	(a)
L9_600	aaaa	A..a	aaaa	A.aa	aaaa	A.aa	1:1	0.0222222	U		1:1	2.08333	U
L9_1000	A…	aaaa	A.aa	A.aa	A.aa	A.aa	1:0	0	U		1:0	0	U
L9_1300	aaaa	A..a	A.aa	aaaa	A.aa	aaaa	1:1	3.10256	T		5:1	2.4	T
L9_1400	A..a	aaaa	A.aa	A.aa	A.aa	aaaa	1:0	0	U		5:1	7.35	U	Festuca (A)
L9_1500	A…	aaaa	A.aa	A.aa	A.aa	A.aa	1:0	0	U		3:1	0.444444	U
