# Supplementary material for: Cytogenetic and molecular genotyping in the allotetraploid Festuca pratensis × Lolium perenne hybrids
Source: BMC Genomics. 2019 May 14;20:367. doi: 10.1186/s12864-019-5766-2 (PMC6518686; doi:10.1186/s12864-019-5766-2)
Supplement: Supplementary file 7 — Table S6. The results of χ2 test of ISSR bands segregation in combination no. 3 of F3 generation of F. pratensis × L. perenne hybrid. (XLSX 45 kb) [file 12864_2019_5766_MOESM7_ESM.xlsx]

## Sheet: Table S6
Table S6. The results of χ2 test of ISSR bands segregation in combination no. 3 of F3 generation of F. pratensis × L. perenne hybrid
Band pattern for parents (P1 and P2), F1 and F2 genotypes are given (represented by "1" - band present or "0" - band absent). This band pattern was translated to all possible genotypes. Single dot represents one unknown allele in tetraploid individual.
χ2 test of ISSR bands segregation in F3 generation was performed for the possible genotypic combinations in F2 parental forms for the cross combination no. 3 (2A-15 (1) and 2A-5 (2)).
Band patterns and possible genotypes for F2 parental forms for cross combination no. 4 (2A-27 (1) and 2A-12 (2)) are shown in grey.
Due to small sample size and dominant type of markers, for the majority of loci only the segregation ratios representing random chromosome assortment were taken into account. Only for loci, where segregation distortion was found for this model of inheritance, other ratios - indicative for random chromatid segregation were also calculated and are highlighted by orange color.
χ2 threshold value for one degree of freedom: χ2p=0.05 = 3.84
n.o - bands not observed (probable nulliplex - homozygous recessive genotype)
Locus name	P1	P2	F1 parents (combination no. 1)		F2 parents (combination no. 3)		F2 parents (combination no. 4)		segregation (A_ : aaaa)	expected value		observed value		χ2	Notes	Inheritance type (D = disomic, T = tetrasomic, U= unknown)
	Fp 11/59	Lp 08/33	6-2A (1)	6-7A (2)	2A-15 (1)	2A-5 (2)	2A-27 (1)	2A-12 (2)		class 1	class 2	class 1	class 2
										A_	aaaa	A_	aaaa
L1_420	1	0	1	1	1	1	1	1
	A..a	aaaa	A.aa	A.aa	A…	A…	A…	A…	1:0	22	0	22	0	0	possible	D/T
									3:1	16.5	5.5	22	0	7.33333
									7:1	19.25	2.75	22	0	3.14286	possible	D
									15:1	20.625	1.375	22	0	1.46667	possible	D
									11:1	20.1667	1.83333	22	0	2	possible	T
									35:1	21.3889	0.611111	22	0	0.628571	possible	T
L1_600	1	1	0	1	n.o	n.o	n.o	n.o
	A..a	A..a	aaaa	A..a	aaaa	aaaa	aaaa	aaaa	0:1	0	22	0	22	0		U
L1_700	0	1	0	1	1	1	1	1
	aaaa	A..a	aaaa	A.aa	A.aa	A.aa	A.aa	A.aa	1:0	22	0	22	0	0	possible	D
									3:1	16.5	5.5	22	0	7.33333		D/T
									11:1	20.1667	1.83333	22	0	2	possible	T
									35:1	21.3889	0.611111	22	0	0.628571	possible	T
L1_800	0	1	1	1	1	1	1	1
	aaaa	A…	A.aa	A.aa	A…	A…	A…	A…	1:0	22	0	18	4	n/a
									3:1	16.5	5.5	18	4	0.545455	possible	D/T
									7:1	19.25	2.75	18	4	0.649351	possible	D
									15:1	20.625	1.375	18	4	5.34545
									11:1	20.1667	1.83333	18	4	2.79339	possible	T
									35:1	21.3889	0.611111	18	4	19.3299
L1_1000	0	1	0	0	n.o	n.o	n.o	n.o
	aaaa	A..a	aaaa	aaaa	aaaa	aaaa	aaaa	aaaa	0:1	0	22	0	22	0		U
L1_1400	1	0	1	1	1	1	1	1
	A…	aaaa	A.aa	A.aa	A…	A…	A…	A…	1:0	22	0	22	0	0	possible	D/T
									3:1	16.5	5.5	22	0	7.33333
									7:1	19.25	2.75	22	0	3.14286	possible	D
									15:1	20.625	1.375	22	0	1.46667	possible	D
									11:1	20.1667	1.83333	22	0	2	possible	T
									35:1	21.3889	0.611111	22	0	0.628571	possible	T
L1_1500	0	1	0	0	n.o	n.o	n.o	n.o
	aaaa	A..a	aaaa	aaaa	aaaa	aaaa	aaaa	aaaa	0:1	0	22	0	22	0		U
L1_1800	1	0	1	1	1	1	1	1
	A…	aaaa	A.aa	A.aa	A…	A…	A…	A…	1:0	22	0	22	0	0	possible	D/T
									3:1	16.5	5.5	22	0	7.33333
									7:1	19.25	2.75	22	0	3.14286	possible	D
									15:1	20.625	1.375	22	0	1.46667	possible	D
									11:1	20.1667	1.83333	22	0	2	possible	T
									35:1	21.3889	0.611111	22	0	0.628571	possible	T
L2_390	1	1	1	1	1	1	1	1
	A…	A…	A…	A…	A…	A…	A…	A…	1:0	22	0	21	1	n/a
									3:1	16.5	5.5	21	1	4.90909
									7:1	19.25	2.75	21	1	1.27273	possible	D
									15:1	20.625	1.375	21	1	0.109091	possible	D
									11:1	20.1667	1.83333	21	1	0.413223	possible	T
									35:1	21.3889	0.611111	21	1	0.254545	possible	T
L2_520	1	1	1	1	1	0	0	1
	A..a	A..a	A..a	A..a	A…	aaaa	aaaa	A…	1:0	22	0	14	8	n/a
									3:1	16.5	5.5	14	8	1.51515	possible	D
									5:1	18.3333	3.66667	14	8	6.14545
									1:1	11	11	14	8	1.63636	possible	D/T
L2_600	0	1	0	0	n.o	n.o	n.o	n.o
	aaaa	A..a	aaaa	aaaa	aaaa	aaaa	aaaa	aaaa	0:1	0	22	0	22	0		U
L2_700	0	1	1	1	1	1	1	1
	aaaa	A…	A.aa	A.aa	A…	A…	A…	A…	1:0	22	0	15	7	n/a
									3:1	16.5	5.5	15	7	0.545455	most probable segregation	D
									7:1	19.25	2.75	15	7	7.50649
									15:1	20.625	1.375	15	7	24.5455
									11:1	20.1667	1.83333	15	7	15.8843
									35:1	21.3889	0.611111	15	7	68.7013
L2_750	1	1	1	1	1	1	1	1
	A…	A…	A…	A…	A…	A…	A…	A…	1:0	22	0	22	0	n/a		D/T
									3:1	16.5	5.5	22	0	7.33333
									7:1	19.25	2.75	22	0	3.14286	possible	D
									15:1	20.625	1.375	22	0	1.46667	possible	D
									11:1	20.1667	1.83333	22	0	2	possible	T
									35:1	21.3889	0.611111	22	0	0.628571	possible	T
L2_800	1	0	0	0	n.o	n.o	n.o	n.o
	A..a	aaaa	aaaa	aaaa	aaaa	aaaa	aaaa	aaaa	0:1	0	22	0	22	0		U
L2_1300	0	1	1	1	1	1	1	1
	aaaa	A…	A.aa	A.aa	A…	A…	A…	A…	1:0	22	0	15	7	n/a
									3:1	16.5	5.5	15	7	0.545455	most probable segregation	D
									7:1	19.25	2.75	15	7	7.50649
									15:1	20.625	1.375	15	7	24.5455
									11:1	20.1667	1.83333	15	7	15.8843
									35:1	21.3889	0.611111	15	7	68.7013
L2_1400	0	1	1	1	1	1	1	1
	aaaa	A…	A.aa	A.aa	A…	A…	A…	A…	1:0	22	0	21	1	n/a
									3:1	16.5	5.5	21	1	4.90909
									7:1	19.25	2.75	21	1	1.27273	possible	D
									15:1	20.625	1.375	21	1	0.109091	possible	D
									11:1	20.1667	1.83333	21	1	0.413223	possible	T
									35:1	21.3889	0.611111	21	1	0.254545	possible	T
L2_2000	0	1	1	1	1	1	1	1
	aaaa	A…	A.aa	A.aa	A…	A…	A…	A…	1:0	22	0	15	7	n/a
									3:1	16.5	5.5	15	7	0.545455	most probable segregation	D/T
									7:1	19.25	2.75	15	7	7.50649
									15:1	20.625	1.375	15	7	24.5455
									11:1	20.1667	1.83333	15	7	15.8843
									35:1	21.3889	0.611111	15	7	68.7013
L3_350	1	0	1	0	n.o	n.o	n.o	n.o
	A..a	aaaa	A.aa	aaaa	aaaa	aaaa	aaaa	aaaa	0:1	0	22	0	22	0		U
L3_500	0	1	0	1	n.o	n.o	n.o	n.o
	aaaa	A..a	aaaa	A.aa	aaaa	aaaa	aaaa	aaaa	0:1	0	22	0	22	0		U
L3_650	1	1	1	1	1	1	1	1
	A…	A…	A…	A…	A…	A…	A…	A…	1:0	22	0	13	9	n/a
									3:1	16.5	5.5	13	9	2.9697	most probable segregation	D/T
									7:1	19.25	2.75	13	9	16.2338
									15:1	20.625	1.375	13	9	45.103
									11:1	20.1667	1.83333	13	9	30.562
									35:1	21.3889	0.611111	13	9	118.447
L3_750	1	1	1	1	1	1	1	1
	A…	A…	A…	A…	A…	A…	A…	A…	1:0	22	0	22	0	0	possible	D/T
									3:1	16.5	5.5	22	0	7.33333
									7:1	19.25	2.75	22	0	3.14286	possible	D
									15:1	20.625	1.375	22	0	1.46667	possible	D
									11:1	20.1667	1.83333	22	0	2	possible	T
									35:1	21.3889	0.611111	22	0	0.628571	possible	T
L3_1000	1	0	0	1	n.o	n.o	n.o	n.o
	A..a	aaaa	aaaa	A.aa	aaaa	aaaa	aaaa	aaaa	0:1	0	22	0	22	0		U
L3_1200	1	1	1	0	0	1	0	1
	A..a	A..a	A..a	aaaa	aaaa	A.aa	aaaa	A.aa	1:0	22	0	9	13	n/a
									5:1	18.3333	3.66667	9	13	28.5091
									1:1	11	11	9	13	0.727273	most probable segregation	D/T
L3_1300	1	1	1	1	1	1	1	1
	A…	A…	A…	A…	A…	A…	A…	A…	1:0	22	0	22	0	0	possible	D/T
									3:1	16.5	5.5	22	0	7.33333
									7:1	19.25	2.75	22	0	3.14286	possible	D
									15:1	20.625	1.375	22	0	1.46667	possible	D
									11:1	20.1667	1.83333	22	0	2	possible	T
									35:1	21.3889	0.611111	22	0	0.628571	possible	T
L3_2000	1	0	1	1	1	1	1	1
	A…	aaaa	A.aa	A.aa	A…	A…	A…	A…	1:0	22	0	22	0	0	possible	D/T
									3:1	16.5	5.5	22	0	7.33333
									7:1	19.25	2.75	22	0	3.14286	possible	D
									15:1	20.625	1.375	22	0	1.46667	possible	D
									11:1	20.1667	1.83333	22	0	2	possible	T
									35:1	21.3889	0.611111	22	0	0.628571	possible	T
L4_410	1	0	1	1	1	1	1	1
	A…	aaaa	A.aa	A.aa	A…	A…	A…	A…	1:0	22	0	22	0	0	possible	D/T
									3:1	16.5	5.5	22	0	7.33333
									7:1	19.25	2.75	22	0	3.14286	possible	D
									15:1	20.625	1.375	22	0	1.46667	possible	D
									11:1	20.1667	1.83333	22	0	2	possible	T
									35:1	21.3889	0.611111	22	0	0.628571	possible	T
L4_500	0	1	0	0	n.o	n.o	n.o	n.o
	aaaa	A..a	aaaa	aaaa	aaaa	aaaa	aaaa	aaaa	0:1	0	22	0	22	0		U
L4_700	1	1	1	1	1	1	1	1
	A…	A…	A…	A…	A…	A…	A…	A…	1:0	22	0	22	0	0	possible	D/T
									3:1	16.5	5.5	22	0	7.33333
									7:1	19.25	2.75	22	0	3.14286	possible	D
									15:1	20.625	1.375	22	0	1.46667	possible	D
									11:1	20.1667	1.83333	22	0	2	possible	T
									35:1	21.3889	0.611111	22	0	0.628571	possible	T
L4_800	1	1	1	1	1	1	1	1
	A…	A…	A…	A…	A…	A…	A…	A…	1:0	22	0	22	0	0	possible	D/T
									3:1	16.5	5.5	22	0	7.33333
									7:1	19.25	2.75	22	0	3.14286	possible	D
									15:1	20.625	1.375	22	0	1.46667	possible	D
									11:1	20.1667	1.83333	22	0	2	possible	T
									35:1	21.3889	0.611111	22	0	0.628571	possible	T
L4_900	0	1	0	1	1	1	0	1
	aaaa	A..a	aaaa	A.aa	A.aa	A.aa	aaaa	A.aa	1:0	22	0	17	5	n/a
									3:1	16.5	5.5	17	5	0.0606061	most probable segregation	D/T
									11:1	20.1667	1.83333	17	5	5.96694
									35:1	21.3889	0.611111	17	5	32.4208
L4_1300	0	1	1	1	1	1	1	1
	aaaa	A..a	A.aa	A.aa	A…	A…	A…	A…	1:0	22	0	22	0	0	possible	D/T
									3:1	16.5	5.5	22	0	7.33333
									7:1	19.25	2.75	22	0	3.14286	possible	D
									15:1	20.625	1.375	22	0	1.46667	possible	D
									11:1	20.1667	1.83333	22	0	2	possible	T
									35:1	21.3889	0.611111	22	0	0.628571	possible	T
L4_1400	0	1	0	1	1	1	1	1
	aaaa	A..a	aaaa	A.aa	A.aa	A.aa	A.aa	A.aa	1:0	22	0	17	5	n/a
									3:1	16.5	5.5	17	5	0.0606061	most probable segregation	D/T
									11:1	20.1667	1.83333	17	5	5.96694
									35:1	21.3889	0.611111	17	5	32.4208
L4_1500	1	1	1	1	1	1	1	1
	A…	A…	A…	A…	A…	A…	A…	A…	1:0	22	0	19	3	n/a
									3:1	16.5	5.5	19	3	1.51515	possible	D/T
									7:1	19.25	2.75	19	3	0.025974	possible	D
									15:1	20.625	1.375	19	3	2.04848	possible	D
									11:1	20.1667	1.83333	19	3	0.809917	possible	T
									35:1	21.3889	0.611111	19	3	9.60519
L4_2000	0	1	1	1	1	1	1	1
	aaaa	A..a	A.aa	A.aa	A…	A…	A…	A…	1:0	22	0	22	0	0	possible	D/T
									3:1	16.5	5.5	22	0	7.33333
									7:1	19.25	2.75	22	0	3.14286	possible	D
									15:1	20.625	1.375	22	0	1.46667	possible	D
									11:1	20.1667	1.83333	22	0	2	possible	T
									35:1	21.3889	0.611111	22	0	0.628571	possible	T
L5_320	0	1	1	1	1	1	1	1
	aaaa	A…	A.aa	A.aa	A…	A…	A…	A…	1:0	22	0	22	0	0	possible	D/T
									3:1	16.5	5.5	22	0	7.33333
									7:1	19.25	2.75	22	0	3.14286	possible	D
									15:1	20.625	1.375	22	0	1.46667	possible	D
									11:1	20.1667	1.83333	22	0	2	possible	T
									35:1	21.3889	0.611111	22	0	0.628571	possible	T
L5_720	1	0	1	1	1	1	1	1
	A…	aaaa	A.aa	A.aa	A…	A…	A…	A…	1:0	22	0	19	3	n/a
									3:1	16.5	5.5	19	3	1.51515	possible	D/T
									7:1	19.25	2.75	19	3	0.025974	possible	D
									15:1	20.625	1.375	19	3	2.04848	possible	D
									11:1	20.1667	1.83333	19	3	0.809917	possible	T
									35:1	21.3889	0.611111	19	3	9.60519
L5_820	1	0	1	1	1	1	1	1
	A…	aaaa	A.aa	A.aa	A…	A…	A…	A…	1:0	22	0	22	0	0	possible	D/T
									3:1	16.5	5.5	22	0	7.33333
									7:1	19.25	2.75	22	0	3.14286	possible	D
									15:1	20.625	1.375	22	0	1.46667	possible	D
									11:1	20.1667	1.83333	22	0	2	possible	T
									35:1	21.3889	0.611111	22	0	0.628571	possible	T
L5_900	1	0	1	0	1	1	1	0
	A..a	aaaa	A.aa	aaaa	A.aa	A.aa	A.aa	aaaa	1:0	22	0	17	5	n/a
									3:1	16.5	5.5	17	5	0.0606061	most probable segregation	D/T
									11:1	20.1667	1.83333	17	5	5.96694
									35:1	21.3889	0.611111	17	5	32.4208
L5_1100	1	0	1	1	1	1	1	1
	A…	aaaa	A.aa	A.aa	A…	A…	A…	A…	1:0	22	0	22	0	0	possible	D/T
									3:1	16.5	5.5	22	0	7.33333
									7:1	19.25	2.75	22	0	3.14286	possible	D
									15:1	20.625	1.375	22	0	1.46667	possible	D
									11:1	20.1667	1.83333	22	0	2	possible	T
									35:1	21.3889	0.611111	22	0	0.628571	possible	T
L5_1500	0	1	1	1	1	1	1	1
	aaaa	A..a	A.aa	A.aa	A…	A…	A…	A…	1:0	22	0	22	0	0	possible	D/T
									3:1	16.5	5.5	22	0	7.33333
									7:1	19.25	2.75	22	0	3.14286	possible	D
									15:1	20.625	1.375	22	0	1.46667	possible	D
									11:1	20.1667	1.83333	22	0	2	possible	T
									35:1	21.3889	0.611111	22	0	0.628571	possible	T
L5_2000	1	0	1	1	1	1	1	1
	A..a	aaaa	A.aa	A.aa	A…	A…	A…	A…	1:0	22	0	22	0	0	possible	D/T
									3:1	16.5	5.5	22	0	7.33333
									7:1	19.25	2.75	22	0	3.14286	possible	D
									15:1	20.625	1.375	22	0	1.46667	possible	D
									11:1	20.1667	1.83333	22	0	2	possible	T
									35:1	21.3889	0.611111	22	0	0.628571	possible	T
L6_300	1	0	1	1	n.o	n.o	n.o	n.o
	A…	aaaa	A.aa	A.aa	aaaa	aaaa	aaaa	aaaa	0:1	0	22	0	22	0		U
L6_350	0	1	1	1	1	1	1	1
	aaaa	A…	A.aa	A.aa	A…	A…	A…	A…	1:0	22	0	22	0	0	possible	D/T
									3:1	16.5	5.5	22	0	7.33333
									7:1	19.25	2.75	22	0	3.14286	possible	D
									15:1	20.625	1.375	22	0	1.46667	possible	D
									11:1	20.1667	1.83333	22	0	2	possible	T
									35:1	21.3889	0.611111	22	0	0.628571	possible	T
L6_450	1	0	1	1	1	1	1	1
	A…	aaaa	A.aa	A.aa	A…	A…	A…	A…	1:0	22	0	18	4	n/a
									3:1	16.5	5.5	18	4	0.545455	possible	D/T
									7:1	19.25	2.75	18	4	0.649351	possible	D
									15:1	20.625	1.375	18	4	5.34545	possible	D
									11:1	20.1667	1.83333	18	4	2.79339	possible	T
									35:1	21.3889	0.611111	18	4	19.3299
L6_500	1	0	1	1	1	1	1	1
	A…	aaaa	A.aa	A.aa	A…	A…	A…	A…	1:0	22	0	22	0	0	possible	D/T
									3:1	16.5	5.5	22	0	7.33333
									7:1	19.25	2.75	22	0	3.14286	possible	D
									15:1	20.625	1.375	22	0	1.46667	possible	D
									11:1	20.1667	1.83333	22	0	2	possible	T
									35:1	21.3889	0.611111	22	0	0.628571	possible	T
L6_600	1	1	1	0	1	0	1	0
	A..a	A..a	A..a	aaaa	A.aa	aaaa	A.aa	aaaa	1:0	22	0	22	0	n/a
									5:1	18.3333	3.66667	22	0	4.4	distorted toward (A)	U
									1:1	11	11	22	0	22	distorted toward (A)	U
									11:3	17.2857	4.71429	22	0	6	distorted toward (A)	U
									13:15:00	10.2143	11.7857	22	0	25.3846	distorted toward (A)	U
L6_1200	1	1	1	1	1	1	1	1
	A..a	A..a	A…	A…	A…	A…	A…	A…	1:0	22	0	21	1	n/a
									3:1	16.5	5.5	21	1	4.90909
									7:1	19.25	2.75	21	1	1.27273	possible	D
									15:1	20.625	1.375	21	1	0.109091	possible	D
									11:1	20.1667	1.83333	21	1	0.413223	possible	T
									35:1	21.3889	0.611111	21	1	0.254545	possible	T
L6_1500	0	1	1	1	1	1	0	1
	aaaa	A..a	A.aa	A.aa	A…	A…	aaaa	A…	1:0	22	0	22	0	0	possible	D/T
									3:1	16.5	5.5	22	0	7.33333
									7:1	19.25	2.75	22	0	3.14286	possible	D
									15:1	20.625	1.375	22	0	1.46667	possible	D
									11:1	20.1667	1.83333	22	0	2	possible	T
									35:1	21.3889	0.611111	22	0	0.628571	possible	T
L7_300	0	1	1	1	1	1	1	1
	aaaa	A..a	A.aa	A.aa	A…	A…	A…	A…	1:0	22	0	22	0	0	possible	D/T
									3:1	16.5	5.5	22	0	7.33333
									7:1	19.25	2.75	22	0	3.14286	possible	D
									15:1	20.625	1.375	22	0	1.46667	possible	D
									11:1	20.1667	1.83333	22	0	2	possible	T
									35:1	21.3889	0.611111	22	0	0.628571	possible	T
L7_650	1	0	1	1	1	1	1	1
	A…	aaaa	A.aa	A.aa	A…	A…	A…	A…	1:0	22	0	18	4	n/a
									3:1	16.5	5.5	18	4	0.545455	possible	D/T
									7:1	19.25	2.75	18	4	0.649351	possible	D
									15:1	20.625	1.375	18	4	5.34545
									11:1	20.1667	1.83333	18	4	2.79339	possible	T
									35:1	21.3889	0.611111	18	4	19.3299
L7_700	1	1	1	1	1	1	1	1
	A…	A…	A…	A…	A…	A…	A…	A…	1:0	22	0	20	2	n/a
									3:1	16.5	5.5	20	2	2.9697	possible	D/T
									7:1	19.25	2.75	20	2	0.233766	possible	D
									15:1	20.625	1.375	20	2	0.30303	possible	D
									11:1	20.1667	1.83333	20	2	0.0165289	possible	T
									35:1	21.3889	0.611111	20	2	3.24675	possible	T
L7_800	1	1	1	1	1	1	1	1
	A..a	A..a	A…	A…	A…	A…	A…	A…	1:0	22	0	22	0	0	possible	D/T
									3:1	16.5	5.5	22	0	7.33333
									7:1	19.25	2.75	22	0	3.14286	possible	D
									15:1	20.625	1.375	22	0	1.46667	possible	D
									11:1	20.1667	1.83333	22	0	2	possible	T
									35:1	21.3889	0.611111	22	0	0.628571	possible	T
L7_1000	0	1	1	1	1	1	1	1
	aaaa	A…	A.aa	A.aa	A…	A…	A…	A…	1:0	22	0	22	0	0	possible	D/T
									3:1	16.5	5.5	22	0	7.33333
									7:1	19.25	2.75	22	0	3.14286	possible	D
									15:1	20.625	1.375	22	0	1.46667	possible	D
									11:1	20.1667	1.83333	22	0	2	possible	T
									35:1	21.3889	0.611111	22	0	0.628571	possible	T
L7_1100	1	0	1	1	1	1	1	1
	A…	aaaa	A.aa	A.aa	A…	A…	A…	A…	1:0	22	0	22	0	0	possible	D/T
									3:1	16.5	5.5	22	0	7.33333
									7:1	19.25	2.75	22	0	3.14286	possible	D
									15:1	20.625	1.375	22	0	1.46667	possible	D
									11:1	20.1667	1.83333	22	0	2	possible	T
									35:1	21.3889	0.611111	22	0	0.628571	possible	T
L7_1400	1	1	1	1	1	1	1	1
	A..a	A..a	A…	A…	A…	A…	A…	A…	1:0	22	0	21	1	n/a
									3:1	16.5	5.5	21	1	4.90909
									7:1	19.25	2.75	21	1	1.27273	possible	D
									15:1	20.625	1.375	21	1	0.109091	possible	D
									11:1	20.1667	1.83333	21	1	0.413223	possible	T
									35:1	21.3889	0.611111	21	1	0.254545	possible	T
L7_2000	1	0	1	1	1	1	1	1
	A..a	aaaa	A.aa	A.aa	A…	A…	A…	A…	1:0	22	0	22	0	0	possible	D/T
									3:1	16.5	5.5	22	0	7.33333
									7:1	19.25	2.75	22	0	3.14286	possible	D
									15:1	20.625	1.375	22	0	1.46667	possible	D
									11:1	20.1667	1.83333	22	0	2	possible	T
									35:1	21.3889	0.611111	22	0	0.628571	possible	T
L8_300	1	0	1	1	n.o	n.o	n.o	n.o
	A..a	aaaa	A.aa	A.aa	aaaa	aaaa	aaaa	aaaa	0:1	0	22	0	22	0		U
L8_500	1	0	1	1	1	1	1	1
	A..a	aaaa	A.aa	A.aa	A…	A…	A…	A…	1:0	22	0	22	0	0	possible	D/T
									3:1	16.5	5.5	22	0	7.33333
									7:1	19.25	2.75	22	0	3.14286	possible	D
									15:1	20.625	1.375	22	0	1.46667	possible	D
									11:1	20.1667	1.83333	22	0	2	possible	T
									35:1	21.3889	0.611111	22	0	0.628571	possible	T
L8_600	1	1	1	1	1	1	1	1
	A…	A…	A…	A…	A…	A…	A…	A…	1:0	22	0	22	0	0	possible	D/T
									3:1	16.5	5.5	22	0	7.33333
									7:1	19.25	2.75	22	0	3.14286	possible	D
									15:1	20.625	1.375	22	0	1.46667	possible	D
									11:1	20.1667	1.83333	22	0	2	possible	T
									35:1	21.3889	0.611111	22	0	0.628571	possible	T
L8_700	1	1	1	1	1	1	1	1
	A..a	A..a	A…	A…	A…	A…	A…	A…	1:0	22	0	22	0	0	possible	D/T
									3:1	16.5	5.5	22	0	7.33333
									7:1	19.25	2.75	22	0	3.14286	possible	D
									15:1	20.625	1.375	22	0	1.46667	possible	D
									11:1	20.1667	1.83333	22	0	2	possible	T
									35:1	21.3889	0.611111	22	0	0.628571	possible	T
L8_800	1	0	0	1	1	1	1	1
	A..a	aaaa	aaaa	A.aa	A.aa	A.aa	A.aa	A.aa	1:0	22	0	22	0	0	possible	D
									3:1	16.5	5.5	22	0	7.33333
									11:1	20.1667	1.83333	22	0	2	possible	T
									35:1	21.3889	0.611111	22	0	0.628571	possible	T
L8_900	0	1	1	1	1	1	1	1
	aaaa	A…	A.aa	A.aa	A…	A…	A…	A…	1:0	22	0	20	2	n/a
									3:1	16.5	5.5	20	2	2.9697	possible	D/T
									7:1	19.25	2.75	20	2	0.233766	possible	D
									15:1	20.625	1.375	20	2	0.30303	possible	D
									11:1	20.1667	1.83333	20	2	0.0165289	possible	T
									35:1	21.3889	0.611111	20	2	3.24675	possible	T
L8_1300	0	1	1	0	1	1	1	1
	aaaa	A..a	A.aa	aaaa	A.aa	A.aa	A.aa	A.aa	1:0	22	0	22	0	0	possible	D
									3:1	16.5	5.5	22	0	7.33333
									11:1	20.1667	1.83333	22	0	2	possible	T
									35:1	21.3889	0.611111	22	0	0.628571	possible	T
L8_1400	1	1	0	1	1	1	1	1
	A..a	A..a	aaaa	A…	A.aa	A.aa	A.aa	A.aa	1:0	22	0	22	0	0	possible	D
									3:1	16.5	5.5	22	0	7.33333
									11:1	20.1667	1.83333	22	0	2	possible	T
									35:1	21.3889	0.611111	22	0	0.628571	possible	T
L8_1500	1	1	1	1	1	1	1	1
	A..a	A..a	A…	A…	A…	A…	A…	A…	1:0	22	0	22	0	0	possible	D/T
									3:1	16.5	5.5	22	0	7.33333
									7:1	19.25	2.75	22	0	3.14286	possible	D
									15:1	20.625	1.375	22	0	1.46667	possible	D
									11:1	20.1667	1.83333	22	0	2	possible	T
									35:1	21.3889	0.611111	22	0	0.628571	possible	T
L9_500	1	0	1	1	1	0	n.o	n.o
	A…	aaaa	A.aa	A.aa	A…	aaaa	aaaa	aaaa	1:0	22	0	2	20	n/a
									3:1	16.5	5.5	2	20	50.9697	distorted toward (a)	U
									5:1	18.3333	3.66667	2	20	87.3091	distorted toward (a)	U
									1:1	11	11	2	20	14.7273	distorted toward (a)	U
									27:1	21.2143	0.785714	2	20	487.279	distorted toward (a)	U
									11:3	17.2857	4.71429	2	20	63.0799	distorted toward (a)	U
									13:15	10.2143	11.7857	2	20	12.331	distorted toward (a)	U
L9_600	0	1	0	1	1	1	0	1
	aaaa	A..a	aaaa	A.aa	A.aa	A.aa	aaaa	A.aa	1:0	22	0	20	2	n/a
									3:1	16.5	5.5	20	2	2.9697	possible	D/T
									11:1	20.1667	1.83333	20	2	0.0165289	possible	T
									35:1	21.3889	0.611111	20	2	3.24675	possible	T
L9_1000	1	0	1	1	1	1	1	1
	A…	aaaa	A.aa	A.aa	A…	A…	A…	A…	1:0	22	0	22	0	0	possible	D/T
									3:1	16.5	5.5	22	0	7.33333
									7:1	19.25	2.75	22	0	3.14286	possible	D
									15:1	20.625	1.375	22	0	1.46667	possible	D
									11:1	20.1667	1.83333	22	0	2	possible	T
									35:1	21.3889	0.611111	22	0	0.628571	possible	T
L9_1300	0	1	1	0	0	1	1	0
	aaaa	A..a	A.aa	aaaa	aaaa	A.aa	A.aa	aaaa	1:0	22	0	22	0	n/a
									5:1	18.3333	3.66667	22	0	4.4	distorted toward Lolium (A)	U
									1:1	11	11	22	0	22	distorted toward Lolium (A)	U
									11:3	17.2857	4.71429	22	0	6	distorted toward Lolium (A)	U
									13:15	10.2143	11.7857	22	0	25.3846	distorted toward Lolium (A)	U
L9_1400	1	0	1	1	1	1	1	1
	A..a	aaaa	A.aa	A.aa	A…	A…	A…	A…	1:0	22	0	22	0	0	possible	D/T
									3:1	16.5	5.5	22	0	7.33333
									7:1	19.25	2.75	22	0	3.14286	possible	D
									15:1	20.625	1.375	22	0	1.46667	possible	D
									11:1	20.1667	1.83333	22	0	2	possible	T
									35:1	21.3889	0.611111	22	0	0.628571	possible	T
L9_1500	1	0	1	1	1	1	1	1
	A…	aaaa	A.aa	A.aa	A…	A…	A…	A…	1:0	22	0	20	2	0	possible	D/T
									3:1	16.5	5.5	20	2	2.9697
									7:1	19.25	2.75	20	2	0.233766	possible	D
									15:1	20.625	1.375	20	2	0.30303	possible	D
									11:1	20.1667	1.83333	20	2	0.0165289	possible	T
									35:1	21.3889	0.611111	20	2	3.24675	possible	T
