# Supplementary material for: Cytogenetic and molecular genotyping in the allotetraploid Festuca pratensis × Lolium perenne hybrids
Source: BMC Genomics. 2019 May 14;20:367. doi: 10.1186/s12864-019-5766-2 (PMC6518686; doi:10.1186/s12864-019-5766-2)
Supplement: Supplementary file 8 — Table S7. The results of χ2 test of ISSR bands segregation in combination no. 4 of F3 generation of F. pratensis × L. perenne hybrid. (XLSX 47 kb) [file 12864_2019_5766_MOESM8_ESM.xlsx]

## Sheet: Table S7
Table S7. The results of χ2 test of ISSR bands segregation in combination no. 4 of F3 generation of F. pratensis × L. perenne hybrid
Band pattern for parents (P1 and P2), F1 and F2 genotypes are given (represented by "1" - band present or "0" - band absent). This band pattern was translated to all possible genotypes. Single dot represents one unknown allele in tetraploid individual.
Due to small sample size and dominant type of markers, for the majority of loci only the segregation ratios representing random chromosome assortment were taken into account. Only for loci, where segregation distortion was found for this model of inheritance, other ratios - indicative for random chromatid segregation were also calculated and are highlighted by orange color.
χ2 test of ISSR bands segregation in F3 generation was performed for the possible genotypic combinations in F2 parental forms for the cross combination no. 4 (2A-27 (1) and 2A-12 (2)).
Band patterns and possible genotypes for F2 parental forms for cross combination no. 3 (2A-15 (1) and 2A-5 (2)) are show in grey.
χ2 threshold value for one degree of freedom: χ2p=0.05 = 3.84
Locus name	P1	P2	F1 parents (combination no. 1)		F2 parents (combination no. 3)		F2 parents (combination no. 4)		segregation (A_ : aaaa)	expected value		observed value		χ2	Notes	Inheritance type (D = disomic, T = tetrasomic, U= unknown)
	Fp 11/59	Lp 08/33	6-2A (1)	6-7A (2)	2A-15 (1)	2A-5 (2)	2A-27 (1)	2A-12 (2)		class 1	class 2	class 1	class 2
										A_	aaaa	A_	aaaa
L1_420	1	0	1	1	1	1	1	1
	A..a	aaaa	A.aa	A.aa	A…	A…	A…	A…	1:0	22	0	22	0	0	possible	D/T
									3:1	16.5	5.5	22	0	7.33333
									7:1	19.25	2.75	22	0	3.14286	possible	D
									15:1	20.625	1.375	22	0	1.46667	possible	D
									11:1	20.1667	1.83333	22	0	2	possible	T
									35:1	21.3889	0.611111	22	0	0.628571	possible	T
L1_600	1	1	0	1	n.o	n.o	n.o	n.o
	A..a	A..a	aaaa	A..a	aaaa	aaaa	aaaa	aaaa	0:1	0	22	0	22	0		U
L1_700	0	1	0	1	1	1	1	1
	aaaa	A..a	aaaa	A.aa	A.aa	A.aa	A.aa	A.aa	1:0	22	0	22	0	0	possible	D
									3:1	16.5	5.5	22	0	7.33333
									11:1	20.1667	1.83333	22	0	2	possible	T
									35:1	21.3889	0.611111	22	0	0.628571	possible	T
L1_800	0	1	1	1	1	1	1	1
	aaaa	A…	A.aa	A.aa	A…	A…	A…	A…	1:0	22	0	10	12	n/a
									3:1	16.5	5.5	10	12	10.2424	distorted toward (a)	U
									7:1	19.25	2.75	10	12	35.5584	distorted toward (a)	U
									15:1	20.625	1.375	10	12	87.5758	distorted toward (a)	U
									11:1	20.1667	1.83333	10	12	61.5041	distorted toward (a)	U
									35:1	21.3889	0.611111	10	12	218.312	distorted toward (a)	U
									187:9	20.9898	1.0102	10	12	125.31	distorted toward (a)	U
									347:45	19.4745	2.52551	10	12	40.1531	distorted toward (a)	U
									559:225	15.6862	6.31378	10	12	7.18229	distorted toward (a)	U
									389:3	21.8316	0.168367	10	12	837.853	distorted toward (a)	U
									769:15	21.5791	0.420918	10	12	324.743	distorted toward (a)	U
L1_1000	0	1	0	0	n.o	n.o	n.o	n.o
	aaaa	A..a	aaaa	aaaa	aaaa	aaaa	aaaa	aaaa	0:1	0	22	0	22	0		U
L1_1400	1	0	1	1	1	1	1	1
	A…	aaaa	A.aa	A.aa	A…	A…	A…	A…	1:0	22	0	22	0	0	possible	D/T
									3:1	16.5	5.5	22	0	7.33333
									7:1	19.25	2.75	22	0	3.14286	possible	D
									15:1	20.625	1.375	22	0	1.46667	possible	D
									11:1	20.1667	1.83333	22	0	2	possible	T
									35:1	21.3889	0.611111	22	0	0.628571	possible	T
L1_1500	0	1	0	0	n.o	n.o	n.o	n.o
	aaaa	A..a	aaaa	aaaa	aaaa	aaaa	aaaa	aaaa	0:1	0	22	0	22	0		U
L1_1800	1	0	1	1	1	1	1	1
	A…	aaaa	A.aa	A.aa	A…	A…	A…	A…	1:0	22	0	22	0	0	possible	D/T
									3:1	16.5	5.5	22	0	7.33333
									7:1	19.25	2.75	22	0	3.14286	possible	D
									15:1	20.625	1.375	22	0	1.46667	possible	D
									11:1	20.1667	1.83333	22	0	2	possible	T
									35:1	21.3889	0.611111	22	0	0.628571	possible	T
L2_390	1	1	1	1	1	1	1	1
	A…	A…	A…	A…	A…	A…	A…	A…	1:0	22	0	22	0	0	possible	D/T
									3:1	16.5	5.5	22	0	7.33333
									7:1	19.25	2.75	22	0	3.14286	possible	D
									15:1	20.625	1.375	22	0	1.46667	possible	D
									11:1	20.1667	1.83333	22	0	2	possible	T
									35:1	21.3889	0.611111	22	0	0.628571	possible	T
L2_520	1	1	1	1	1	0	0	1
	A..a	A..a	A..a	A..a	A…	aaaa	aaaa	A…	1:0	22	0	19	3	n/a
									3:1	16.5	5.5	16	3	1.15152	possible	D
									5:1	18.3333	3.66667	19	3	0.145455	possible	T
									1:1	11	11	19	3	11.6364
L2_600	0	1	0	0	n.o	n.o	n.o	n.o
	aaaa	A..a	aaaa	aaaa	aaaa	aaaa	aaaa	aaaa	0:1	0	22	0	22	0		U
L2_700	0	1	1	1	1	1	1	1
	aaaa	A…	A.aa	A.aa	A…	A…	A…	A…	1:0	22	0	19	3	n/a
									3:1	16.5	5.5	19	3	1.51515	possible	D/T
									7:1	19.25	2.75	19	3	0.025974	possible	D
									15:1	20.625	1.375	19	3	2.04848	possible	D
									11:1	20.1667	1.83333	19	3	0.809917	possible	T
									35:1	21.3889	0.611111	19	3	9.60519
L2_750	1	1	1	1	1	1	1	1
	A…	A…	A…	A…	A…	A…	A…	A…	1:0	22	0	22	0	0	possible	D/T
									3:1	16.5	5.5	22	0	7.33333
									7:1	19.25	2.75	22	0	3.14286	possible	D
									15:1	20.625	1.375	22	0	1.46667	possible	D
									11:1	20.1667	1.83333	22	0	2	possible	T
									35:1	21.3889	0.611111	22	0	0.628571	possible	T
L2_800	1	0	0	0	n.o	n.o	n.o	n.o
	A..a	aaaa	aaaa	aaaa	aaaa	aaaa	aaaa	aaaa	0:1	0	22	0	22	0		U
L2_1300	0	1	1	1	1	1	1	1
	aaaa	A…	A.aa	A.aa	A…	A…	A…	A…	1:0	22	0	22	0	0	possible	D/T
									3:1	16.5	5.5	22	0	7.33333
									7:1	19.25	2.75	22	0	3.14286	possible	D
									15:1	20.625	1.375	22	0	1.46667	possible	D
									11:1	20.1667	1.83333	22	0	2	possible	T
									35:1	21.3889	0.611111	22	0	0.628571	possible	T
L2_1400	0	1	1	1	1	1	1	1
	aaaa	A…	A.aa	A.aa	A…	A…	A…	A…	1:0	22	0	20	2	n/a
									3:1	16.5	5.5	20	2	2.9697	possible	D/T
									7:1	19.25	2.75	20	2	0.233766	possible	D
									15:1	20.625	1.375	20	2	0.30303	possible	D
									11:1	20.1667	1.83333	20	2	0.0165289	possible	T
									35:1	21.3889	0.611111	20	2	3.24675	possible	T
L2_2000	0	1	1	1	1	1	1	1
	aaaa	A…	A.aa	A.aa	A…	A…	A…	A…	1:0	22	0	22	0	0	possible	D/T
									3:1	16.5	5.5	22	0	7.33333
									7:1	19.25	2.75	22	0	3.14286	possible	D
									15:1	20.625	1.375	22	0	1.46667	possible	D
									11:1	20.1667	1.83333	22	0	2	possible	T
									35:1	21.3889	0.611111	22	0	0.628571	possible	T
L3_350	1	0	1	0	n.o	n.o	n.o	n.o
	A..a	aaaa	A.aa	aaaa	aaaa	aaaa	aaaa	aaaa	0:1	0	22	0	22	0		U
L3_500	0	1	0	1	n.o	n.o	n.o	n.o
	aaaa	A..a	aaaa	A.aa	aaaa	aaaa	aaaa	aaaa	0:1	0	22	0	22	0		U
L3_650	1	1	1	1	1	1	1	1
	A…	A…	A…	A…	A…	A…	A…	A…	1:0	22	0	17	5	n/a
									3:1	16.5	5.5	17	5	0.0606061	possible	D/T
									7:1	19.25	2.75	17	5	2.1039	possible	D
									15:1	20.625	1.375	17	5	10.1939
									11:1	20.1667	1.83333	17	5	5.96694
									35:1	21.3889	0.611111	17	5	32.4208
L3_750	1	1	1	1	1	1	1	1
	A…	A…	A…	A…	A…	A…	A…	A…	1:0	22	0	22	0	0	possible	D/T
									3:1	16.5	5.5	22	0	7.33333
									7:1	19.25	2.75	22	0	3.14286	possible	D
									15:1	20.625	1.375	22	0	1.46667	possible	D
									11:1	20.1667	1.83333	22	0	2	possible	T
									35:1	21.3889	0.611111	22	0	0.628571	possible	T
L3_1000	1	0	0	1	n.o	n.o	n.o	n.o
	A..a	aaaa	aaaa	A.aa	aaaa	aaaa	aaaa	aaaa	0:1	0	22	0	22	0		U
L3_1200	1	1	1	0	0	1	0	1
	A..a	A..a	A..a	aaaa	aaaa	A.aa	aaaa	A.aa	1:0	22	0	17	5	n/a
									5:1	18.3333	3.66667	17	5	0.581818	most probable segregation	T
									1:1	11	11	17	5	6.54545
L3_1300	1	1	1	1	1	1	1	1
	A…	A…	A…	A…	A…	A…	A…	A…	1:0	22	0	22	0	0	possible	D/T
									3:1	16.5	5.5	22	0	7.33333
									7:1	19.25	2.75	22	0	3.14286	possible	D
									15:1	20.625	1.375	22	0	1.46667	possible	D
									11:1	20.1667	1.83333	22	0	2	possible	T
									35:1	21.3889	0.611111	22	0	0.628571	possible	T
L3_2000	1	0	1	1	1	1	1	1
	A…	aaaa	A.aa	A.aa	A…	A…	A…	A…	1:0	22	0	21	1	n/a
									3:1	16.5	5.5	21	1	4.90909
									7:1	19.25	2.75	21	1	1.27273	possible	D
									15:1	20.625	1.375	21	1	0.109091	possible	D
									11:1	20.1667	1.83333	21	1	0.413223	possible	T
									35:1	21.3889	0.611111	21	1	0.254545	possible	T
L4_410	1	0	1	1	1	1	1	1
	A…	aaaa	A.aa	A.aa	A…	A…	A…	A…	1:0	22	0	22	0	0	possible	D/T
									3:1	16.5	5.5	22	0	7.33333
									7:1	19.25	2.75	22	0	3.14286	possible	D
									15:1	20.625	1.375	22	0	1.46667	possible	D
									11:1	20.1667	1.83333	22	0	2	possible	T
									35:1	21.3889	0.611111	22	0	0.628571	possible	T
L4_500	0	1	0	0	n.o	n.o	n.o	n.o
	aaaa	A..a	aaaa	aaaa	aaaa	aaaa	aaaa	aaaa	0:1	0	22	0	22	0		U
L4_700	1	1	1	1	1	1	1	1
	A…	A…	A…	A…	A…	A…	A…	A…	1:0	22	0	22	0	0	possible	D/T
									3:1	16.5	5.5	22	0	7.33333
									7:1	19.25	2.75	22	0	3.14286	possible	D
									15:1	20.625	1.375	22	0	1.46667	possible	D
									11:1	20.1667	1.83333	22	0	2	possible	T
									35:1	21.3889	0.611111	22	0	0.628571	possible	T
L4_800	1	1	1	1	1	1	1	1
	A…	A…	A…	A…	A…	A…	A…	A…	1:0	22	0	22	0	0	possible	D/T
									3:1	16.5	5.5	22	0	7.33333
									7:1	19.25	2.75	22	0	3.14286	possible	D
									15:1	20.625	1.375	22	0	1.46667	possible	D
									11:1	20.1667	1.83333	22	0	2	possible	T
									35:1	21.3889	0.611111	22	0	0.628571	possible	T
L4_900	0	1	0	1	1	1	0	1
	aaaa	A..a	aaaa	A.aa	A.aa	A.aa	aaaa	A.aa	1:0	22	0	20	2	n/a
									5:1	18.3333	3.66667	20	2	0.909091	most probable segregation	T
									1:1	11	11	20	2	14.7273
L4_1300	0	1	1	1	1	1	1	1
	aaaa	A..a	A.aa	A.aa	A…	A…	A…	A…	1:0	22	0	14	8	n/a
									3:1	16.5	5.5	14	8	1.51515	most probable segregation	D/T
									7:1	19.25	2.75	14	8	11.4545
									15:1	20.625	1.375	14	8	34.0485
									11:1	20.1667	1.83333	14	8	22.6281
									35:1	21.3889	0.611111	14	8	91.8909
L4_1400	0	1	0	1	1	1	1	1
	aaaa	A..a	aaaa	A.aa	A.aa	A.aa	A.aa	A.aa	1:0	22	0	6	16	n/a
									3:1	16.5	5.5	6	16	26.7273	distorted toward (a)	U
									11:1	20.1667	1.83333	6	16	119.421	distorted toward (a)	U
									35:1	21.3889	0.611111	6	16	398.592	distorted toward (a)	U
									187:9	20.9898	1.0102	6	16	233.129	distorted toward (a)	U
									347:45	19.4745	2.52551	6	16	81.2142	distorted toward (a)	U
									559:225	15.6862	6.31378	6	16	20.8413	distorted toward (a)	U
L4_1500	1	1	1	1	1	1	1	1
	A…	A…	A…	A…	A…	A…	A…	A…	1:0	22	0	22	0	0	possible	D/T
									3:1	16.5	5.5	22	0	7.33333
									7:1	19.25	2.75	22	0	3.14286	possible	D
									15:1	20.625	1.375	22	0	1.46667	possible	D
									11:1	20.1667	1.83333	22	0	2	possible	T
									35:1	21.3889	0.611111	22	0	0.628571	possible	T
L4_2000	0	1	1	1	1	1	1	1
	aaaa	A..a	A.aa	A.aa	A…	A…	A…	A…	1:0	22	0	13	9	n/a
									3:1	16.5	5.5	13	9	2.9697	most probable segregation	D/T
									7:1	19.25	2.75	13	9	16.2338
									15:1	20.625	1.375	13	9	45.103
									11:1	20.1667	1.83333	13	9	30.562
									35:1	21.3889	0.611111	13	9	118.447
L5_320	0	1	1	1	1	1	1	1
	aaaa	A…	A.aa	A.aa	A…	A…	A…	A…	1:0	22	0	22	0	0	possible	D/T
									3:1	16.5	5.5	22	0	7.33333
									7:1	19.25	2.75	22	0	3.14286	possible	D
									15:1	20.625	1.375	22	0	1.46667	possible	D
									11:1	20.1667	1.83333	22	0	2	possible	T
									35:1	21.3889	0.611111	22	0	0.628571	possible	T
L5_720	1	0	1	1	1	1	1	1
	A…	aaaa	A.aa	A.aa	A…	A…	A…	A…	1:0	22	0	20	2	n/a
									3:1	16.5	5.5	20	2	2.9697	possible	D/T
									7:1	19.25	2.75	20	2	0.233766	possible	D
									15:1	20.625	1.375	20	2	0.30303	possible	D
									11:1	20.1667	1.83333	20	2	0.0165289	possible	T
									35:1	21.3889	0.611111	20	2	3.24675	possible	T
L5_820	1	0	1	1	1	1	1	1
	A…	aaaa	A.aa	A.aa	A…	A…	A…	A…	1:0	22	0	16	6	n/a
									3:1	16.5	5.5	16	6	0.0606061	most probable segregation	D/T
									7:1	19.25	2.75	16	6	4.38961
									15:1	20.625	1.375	16	6	16.5939
									11:1	20.1667	1.83333	16	6	10.3306
									35:1	21.3889	0.611111	16	6	48.8779
L5_900	1	0	1	0	1	1	1	0
	A..a	aaaa	A.aa	aaaa	A.aa	A.aa	A.aa	aaaa	1:0	22	0	14	8	n/a
									5:1	18.3333	3.66667	14	8	6.14545
									1:1	11	11	14	8	1.63636	most probable segregation	D/T
L5_1100	1	0	1	1	1	1	1	1
	A…	aaaa	A.aa	A.aa	A…	A…	A…	A…	1:0	22	0	22	0	0	possible	D/T
									3:1	16.5	5.5	22	0	7.33333
									7:1	19.25	2.75	22	0	3.14286	possible	D
									15:1	20.625	1.375	22	0	1.46667	possible	D
									11:1	20.1667	1.83333	22	0	2	possible	T
									35:1	21.3889	0.611111	22	0	0.628571	possible	T
L5_1500	0	1	1	1	1	1	1	1
	aaaa	A..a	A.aa	A.aa	A…	A…	A…	A…	1:0	22	0	22	0	0	possible	D/T
									3:1	16.5	5.5	22	0	7.33333
									7:1	19.25	2.75	22	0	3.14286	possible	D
									15:1	20.625	1.375	22	0	1.46667	possible	D
									11:1	20.1667	1.83333	22	0	2	possible	T
									35:1	21.3889	0.611111	22	0	0.628571	possible	T
L5_2000	1	0	1	1	1	1	1	1
	A..a	aaaa	A.aa	A.aa	A…	A…	A…	A…	1:0	22	0	22	0	0	possible	D/T
									3:1	16.5	5.5	22	0	7.33333
									7:1	19.25	2.75	22	0	3.14286	possible	D
									15:1	20.625	1.375	22	0	1.46667	possible	D
									11:1	20.1667	1.83333	22	0	2	possible	T
									35:1	21.3889	0.611111	22	0	0.628571	possible	T
L6_300	1	0	1	1	n.o	n.o	n.o	n.o
	A…	aaaa	A.aa	A.aa	aaaa	aaaa	aaaa	aaaa	0:1	0	22	0	22	0		U
L6_350	0	1	1	1	1	1	1	1
	aaaa	A…	A.aa	A.aa	A…	A…	A…	A…	1:0	22	0	22	0	0	possible	D/T
									3:1	16.5	5.5	22	0	7.33333
									7:1	19.25	2.75	22	0	3.14286	possible	D
									15:1	20.625	1.375	22	0	1.46667	possible	D
									11:1	20.1667	1.83333	22	0	2	possible	T
									35:1	21.3889	0.611111	22	0	0.628571	possible	T
L6_450	1	0	1	1	1	1	1	1
	A…	aaaa	A.aa	A.aa	A…	A…	A…	A…	1:0	22	0	9	13	n/a
									3:1	16.5	5.5	9	13	13.6364	distorted toward (a)	U
									7:1	19.25	2.75	9	13	43.6623	distorted toward (a)	U
									15:1	20.625	1.375	9	13	104.836	distorted toward (a)	U
									11:1	20.1667	1.83333	9	13	74.1983	distorted toward (a)	U
									35:1	21.3889	0.611111	9	13	258.332	distorted toward (a)	U
									187:9	20.9898	1.0102	9	13	149.152	distorted toward (a)	U
									347:45	19.4745	2.52551	9	13	49.0765	distorted toward (a)	U
									559:225	15.6862	6.31378	9	13	9.93064	distorted toward (a)	U
									389:3	21.8316	0.168367	9	13	985.468	distorted toward (a)	U
									769:15	21.5791	0.420918	9	13	383.257	distorted toward (a)	U
L6_500	1	0	1	1	1	1	1	1
	A…	aaaa	A.aa	A.aa	A…	A…	A…	A…	1:0	22	0	2	20	n/a
									3:1	16.5	5.5	2	20	50.9697	distorted toward (a)	U
									7:1	19.25	2.75	2	20	123.662	distorted toward (a)	U
									15:1	20.625	1.375	2	20	269.103	distorted toward (a)	U
									11:1	20.1667	1.83333	2	20	196.38	distorted toward (a)	U
									35:1	21.3889	0.611111	2	20	632.732	distorted toward (a)	U
									187:9	20.9898	1.0102	2	20	374.15	distorted toward (a)	U
									347:45	19.4745	2.52551	2	20	136.589	distorted toward (a)	U
									559:225	15.6862	6.31378	2	20	41.6085	distorted toward (a)	U
									389:3	21.8316	0.168367	2	20	2353.94	distorted toward (a)	U
									769:15	21.5791	0.420918	2	20	928.488	distorted toward (a)	U
L6_600	1	1	1	0	1	0	1	0
	A..a	A..a	A..a	aaaa	A.aa	aaaa	A.aa	aaaa	1:0	22	0	15	7	n/a
									5:1	18.3333	3.66667	15	7	3.63636	possible	T
									1:1	11	11	15	7	2.90909	possible	D/T
L6_1200	1	1	1	1	1	1	1	1
	A..a	A..a	A…	A…	A…	A…	A…	A…	1:0	22	0	16	6	n/a
									3:1	16.5	5.5	16	6	0.0606061	most probable segregation	D/T
									7:1	19.25	2.75	16	6	4.38961
									15:1	20.625	1.375	16	6	16.5939
									11:1	20.1667	1.83333	16	6	10.3306
									35:1	21.3889	0.611111	16	6	48.8779
L6_1500	0	1	1	1	1	1	0	1
	aaaa	A..a	A.aa	A.aa	A…	A…	aaaa	A…	1:0	22	0	22	0	0	most probable segregation	D/T
									3:1	16.5	5.5	22	0	7.33333
									5:1	18.3333	3.66667	22	0	4.4
									1:1	11	11	22	0	22
L7_300	0	1	1	1	1	1	1	1
	aaaa	A..a	A.aa	A.aa	A…	A…	A…	A…	1:0	22	0	22	0	0	possible	D/T
									3:1	16.5	5.5	22	0	7.33333
									7:1	19.25	2.75	22	0	3.14286	possible	D
									15:1	20.625	1.375	22	0	1.46667	possible	D
									11:1	20.1667	1.83333	22	0	2	possible	T
									35:1	21.3889	0.611111	22	0	0.628571	possible	T
L7_650	1	0	1	1	1	1	1	1
	A…	aaaa	A.aa	A.aa	A…	A…	A…	A…	1:0	22	0	22	0	0	possible	D/T
									3:1	16.5	5.5	22	0	7.33333
									7:1	19.25	2.75	22	0	3.14286	possible	D
									15:1	20.625	1.375	22	0	1.46667	possible	D
									11:1	20.1667	1.83333	22	0	2	possible	T
									35:1	21.3889	0.611111	22	0	0.628571	possible	T
L7_700	1	1	1	1	1	1	1	1
	A…	A…	A…	A…	A…	A…	A…	A…	1:0	22	0	13	9	n/a
									3:1	16.5	5.5	13	9	2.9697	most probable segregation	D/T
									7:1	19.25	2.75	31	9	21.3766
									15:1	20.625	1.375	13	9	45.103
									11:1	20.1667	1.83333	13	9	30.562
									35:1	21.3889	0.611111	13	9	118.447
L7_800	1	1	1	1	1	1	1	1
	A..a	A..a	A…	A…	A…	A…	A…	A…	1:0	22	0	22	0	0	possible	D/T
									3:1	16.5	5.5	22	0	7.33333
									7:1	19.25	2.75	22	0	3.14286	possible	D
									15:1	20.625	1.375	22	0	1.46667	possible	D
									11:1	20.1667	1.83333	22	0	2	possible	T
									35:1	21.3889	0.611111	22	0	0.628571	possible	T
L7_1000	0	1	1	1	1	1	1	1
	aaaa	A…	A.aa	A.aa	A…	A…	A…	A…	1:0	22	0	22	0	0	possible	D/T
									3:1	16.5	5.5	22	0	7.33333
									7:1	19.25	2.75	22	0	3.14286	possible	D
									15:1	20.625	1.375	22	0	1.46667	possible	D
									11:1	20.1667	1.83333	22	0	2	possible	T
									35:1	21.3889	0.611111	22	0	0.628571	possible	T
L7_1100	1	0	1	1	1	1	1	1
	A…	aaaa	A.aa	A.aa	A…	A…	A…	A…	1:0	22	0	22	0	0	possible	D/T
									3:1	16.5	5.5	22	0	7.33333
									7:1	19.25	2.75	22	0	3.14286	possible	D
									15:1	20.625	1.375	22	0	1.46667	possible	D
									11:1	20.1667	1.83333	22	0	2	possible	T
									35:1	21.3889	0.611111	22	0	0.628571	possible	T
L7_1400	1	1	1	1	1	1	1	1
	A..a	A..a	A…	A…	A…	A…	A…	A…	1:0	22	0	17	5	n/a
									3:1	16.5	5.5	17	5	0.0606061	possible	D/T
									7:1	19.25	2.75	17	5	2.1039	possible	D
									15:1	20.625	1.375	17	5	10.1939
									11:1	20.1667	1.83333	17	5	5.96694
									35:1	21.3889	0.611111	17	5	32.4208
L7_2000	1	0	1	1	1	1	1	1
	A..a	aaaa	A.aa	A.aa	A…	A…	A…	A…	1:0	22	0	22	0	0	possible	D/T
									3:1	16.5	5.5	22	0	7.33333
									7:1	19.25	2.75	22	0	3.14286	possible	D
									15:1	20.625	1.375	22	0	1.46667	possible	D
									11:1	20.1667	1.83333	22	0	2	possible	T
									35:1	21.3889	0.611111	22	0	0.628571	possible	T
L8_300	1	0	1	1	n.o	n.o	n.o	n.o
	A..a	aaaa	A.aa	A.aa	aaaa	aaaa	aaaa	aaaa	0:1	0	22	0	22	0		U
L8_500	1	0	1	1	1	1	1	1
	A..a	aaaa	A.aa	A.aa	A…	A…	A…	A…	1:0	22	0	21	1	n/a
									3:1	16.5	5.5	21	1	4.90909
									7:1	19.25	2.75	21	1	1.27273	possible	D
									15:1	20.625	1.375	21	1	0.109091	possible	D
									11:1	20.1667	1.83333	21	1	0.413223	possible	T
									35:1	21.3889	0.611111	21	1	0.254545	possible	T
L8_600	1	1	1	1	1	1	1	1
	A…	A…	A…	A…	A…	A…	A…	A…	1:0	22	0	22	0	0	possible	D/T
									3:1	16.5	5.5	22	0	7.33333
									7:1	19.25	2.75	22	0	3.14286	possible	D
									15:1	20.625	1.375	22	0	1.46667	possible	D
									11:1	20.1667	1.83333	22	0	2	possible	T
									35:1	21.3889	0.611111	22	0	0.628571	possible	T
L8_700	1	1	1	1	1	1	1	1
	A..a	A..a	A…	A…	A…	A…	A…	A…	1:0	22	0	22	0	0	possible	D/T
									3:1	16.5	5.5	22	0	7.33333
									7:1	19.25	2.75	22	0	3.14286	possible	D
									15:1	20.625	1.375	22	0	1.46667	possible	D
									11:1	20.1667	1.83333	22	0	2	possible	T
									35:1	21.3889	0.611111	22	0	0.628571	possible	T
L8_800	1	0	0	1	1	1	1	1
	A..a	aaaa	aaaa	A.aa	A.aa	A.aa	A.aa	A.aa	1:0	22	0	22	0	0	possible	D
									3:1	16.5	5.5	22	0	7.33333
									11:1	20.1667	1.83333	22	0	2	possible	T
									35:1	21.3889	0.611111	22	0	0.628571	possible	T
L8_900	0	1	1	1	1	1	1	1
	aaaa	A…	A.aa	A.aa	A…	A…	A…	A…	1:0	22	0	19	3	n/a
									3:1	16.5	5.5	19	3	1.51515	possible	D/T
									7:1	19.25	2.75	19	3	0.025974	possible	D
									15:1	20.625	1.375	19	3	2.04848	possible	D
									11:1	20.1667	1.83333	19	3	0.809917	possible	T
									35:1	21.3889	0.611111	19	3	9.60519
L8_1300	0	1	1	0	1	1	1	1
	aaaa	A..a	A.aa	aaaa	A.aa	A.aa	A.aa	A.aa	1:0	22	0	22	0	0	possible	D
									3:1	16.5	5.5	22	0	7.33333
									11:1	20.1667	1.83333	22	0	2	possible	T
									35:1	21.3889	0.611111	22	0	0.628571	possible	T
L8_1400	1	1	0	1	1	1	1	1
	A..a	A..a	aaaa	A…	A.aa	A.aa	A.aa	A.aa	1:0	22	0	22	0	0	possible	D
									3:1	16.5	5.5	22	0	7.33333
									11:1	20.1667	1.83333	22	0	2	possible	T
									35:1	21.3889	0.611111	22	0	0.628571	possible	T
L8_1500	1	1	1	1	1	1	1	1
	A..a	A..a	A…	A…	A…	A…	A…	A…	1:0	22	0	22	0	0	possible	D/T
									3:1	16.5	5.5	22	0	7.33333
									7:1	19.25	2.75	22	0	3.14286	possible	D
									15:1	20.625	1.375	22	0	1.46667	possible	D
									11:1	20.1667	1.83333	22	0	2	possible	T
									35:1	21.3889	0.611111	22	0	0.628571	possible	T
L9_500	1	0	1	1	1	0	n.o	n.o
	A…	aaaa	A.aa	A.aa	A…	aaaa	aaaa	aaaa	0:1	0	22	0	22	0		U
L9_600	0	1	0	1	1	1	0	1
	aaaa	A..a	aaaa	A.aa	A.aa	A.aa	aaaa	A.aa	1:0	22	0	15	7	n/a
									5:1	18.3333	3.66667	15	7	3.63636	possible	T
									1:1	11	11	15	7	2.90909	possible	D/T
L9_1000	1	0	1	1	1	1	1	1
	A…	aaaa	A.aa	A.aa	A…	A…	A…	A…	1:0	22	0	22	0	0	possible	D/T
									3:1	16.5	5.5	22	0	7.33333
									7:1	19.25	2.75	22	0	3.14286	possible	D
									15:1	20.625	1.375	22	0	1.46667	possible	D
									11:1	20.1667	1.83333	22	0	2	possible	T
									35:1	21.3889	0.611111	22	0	0.628571	possible	T
L9_1300	0	1	1	0	0	1	1	0
	aaaa	A..a	A.aa	aaaa	aaaa	A.aa	A.aa	aaaa	1:0	22	0	22	0	n/a
									5:1	18.3333	3.66667	22	0	4.4	distorted toward Lolium (A)	U
									1:1	11	11	22	0	22	distorted toward Lolium (A)	U
									11:3	17.2857	4.71429	22	0	6	distorted toward Lolium (A)	U
									13:15	10.2143	11.7857	22	0	25.3846	distorted toward Lolium (A)	U
L9_1400	1	0	1	1	1	1	1	1
	A..a	aaaa	A.aa	A.aa	A…	A…	A…	A…	1:0	22	0	7	15	n/a
									3:1	16.5	5.5	7	15	21.8788
									7:1	19.25	2.75	7	15	62.3636	possible	D
									15:1	20.625	1.375	7	15	144.012	possible	D
									11:1	20.1667	1.83333	7	15	103.157	possible	T
									35:1	21.3889	0.611111	7	15	348.473	possible	T
L9_1500	1	0	1	1	1	1	1	1
	A…	aaaa	A.aa	A.aa	A…	A…	A…	A…	1:0	22	0	20	2	n/a
									3:1	16.5	5.5	20	2	2.9697
									7:1	19.25	2.75	20	2	0.233766	possible	D
									15:1	20.625	1.375	20	2	0.30303	possible	D
									11:1	20.1667	1.83333	20	2	0.0165289	possible	T
									35:1	21.3889	0.611111	20	2	3.24675	possible	T
