# Supplementary material for: Cytogenetic and molecular genotyping in the allotetraploid Festuca pratensis × Lolium perenne hybrids
Source: BMC Genomics. 2019 May 14;20:367. doi: 10.1186/s12864-019-5766-2 (PMC6518686; doi:10.1186/s12864-019-5766-2)
Supplement: Supplementary file 9 — Table S8. List of the most probable genotypes of P1, P2, F1, and F2 parental plants for each of ISSR locus. (XLSX 18 kb) [file 12864_2019_5766_MOESM9_ESM.xlsx]

## Sheet: Table S8
Table S8. List of the most probable genotypes of P1, P2, F1, and F2 parental plants each of ISSR locus
Single dot represents one unknown allele in tetraploid individual.
Once in a particualr locus more than one segregation type was possible (based on χ2 test result), only the lowest χ2 value with accompanied segregation was shown - for more possibilities see Tables S7 and S8.
In case of more than one possible inheritance type it was designed as "unknown".
The information on possible segregation distortions are given (χ2 values in distorted loci are shown in red).
Locus name	P1	P2	F1 parents (combination no. 1)		F2 parents (combination no. 3)		F2 parents (combination no. 4)		F2 generation (combination no. 1)				F3 generation (combination no. 3)				F3 generation (combination no. 4)
									segregation (A_ : aaaa)	χ2	Inheritance type (D = disomic, T = tetrasomic, U= unknown)	Segregation skewed toward	segregation (A_ : aaaa)	χ2	Inheritance type (D = disomic, T = tetrasomic, U= unknown)	Segregation skewed toward	segregation (A_ : aa)	χ2	Inheritance type (D = disomic, T = tetrasomic, U= unknown)	Segregation skewed toward
	Fp 11/59	Lp 08/33	6-2A (1)	6-7A (2)	2A-15 (1)	2A-5 (2)	2A-27 (1)	2A-12 (2)
L1_420	A..a	aaaa	A.aa	A.aa	A…	A…	A…	A…	35:1	0.0514286	T		1:0	0	U		1:0	0	U
L1_600	A..a	A..a	aaaa	A..a	aaaa	aaaa	aaaa	aaaa	1:1	0.555556	U		0:1	0	U		0:1	0	U
L1_700	aaaa	A..a	aaaa	A.aa	A.aa	A.aa	A.aa	A.aa	1:1	2.68889	U		1:0	0	U		1:0	0	U
L1_800	aaaa	A…	A.aa	A.aa	A…	A…	A…	A…	1:0	0	U		3:1	0.545455	U		559:225	7.18229	U	(a)
L1_1000	aaaa	A..a	aaaa	aaaa	aaaa	aaaa	aaaa	aaaa	0:1	0	U		0:1	0	U		0:1	0	U
L1_1400	A…	aaaa	A.aa	A.aa	A…	A…	A…	A…	1:0	0	U		1:0	0	U		1:0	0	U
L1_1500	aaaa	A..a	aaaa	aaaa	aaaa	aaaa	aaaa	aaaa	0:1	0	U		0:1	0	U		0:1	0	U
L1_1800	A…	aaaa	A.aa	A.aa	A…	A…	A…	A…	1:0	0	U		1:0	0	U		1:0	0	U
L2_390	A…	A…	A…	A…	A…	A…	A…	A…	1:0	0	U		15:1	0.109091	U		1:0	0	U
L2_520	A..a	A..a	A..a	A..a	A…	aaaa	aaaa	A…	7:1	0.384127	U		3:1	1.51515	U		5:1	0.145455	U
L2_600	aaaa	A..a	aaaa	aaaa	aaaa	aaaa	aaaa	aaaa	0:1	0	U		0:1	0	U		0:1	0	U
L2_700	aaaa	A…	A.aa	A.aa	A…	A…	A…	A…	11:1	1.47273	T		3:1	0.545455	D		7:1	0.025974	U
L2_750	A…	A…	A…	A…	A…	A…	A…	A…	1:0	0	U		1:0	n/a	U		1:0	0	U
L2_800	A..a	aaaa	aaaa	aaaa	aaaa	aaaa	aaaa	aaaa	0:1	0	U		0:1	0	U		0:1	0	U
L2_1300	aaaa	A…	A.aa	A.aa	A…	A…	A…	A…	1:0	0	U		3:1	0.545455	D		1:0	0	U
L2_1400	aaaa	A…	A.aa	A.aa	A…	A…	A…	A…	3:1	0.6	U		15:1	0.109091	U		11:1	0.0165289	U
L2_2000	aaaa	A…	A.aa	A.aa	A…	A…	A…	A…	11:1	1.47273	T		3:1	0.545455	U		1:0	0	U
L3_350	A..a	aaaa	A.aa	aaaa	aaaa	aaaa	aaaa	aaaa	1:1	0.0222222	U		0:1	0	U		0:1	0	U
L3_500	aaaa	A..a	aaaa	A.aa	aaaa	aaaa	aaaa	aaaa	13:15	7.06564	U	(a)	0:1	0	U		0:1	0	U
L3_650	A…	A…	A…	A…	A…	A…	A…	A…	7:1	1.14603	D		3:1	2.9697	U		3:1	0.0606061	U
L3_750	A…	A…	A…	A…	A…	A…	A…	A…	1:0	0	U		1:0	0	U		1:0	0	U
L3_1000	A..a	aaaa	aaaa	A.aa	aaaa	aaaa	aaaa	aaaa	1:1	2.68889	U		0:1	0	U		0:1	0	U
L3_1200	A..a	A..a	A..a	aaaa	aaaa	A.aa	aaaa	A.aa	1:1	1.8	U		1:1	0.727273	U		5:1	0.581818	T
L3_1300	A…	A…	A…	A…	A…	A…	A…	A…	1:0	0	U		1:0	0	U		1:0	0	U
L3_2000	A…	aaaa	A.aa	A.aa	A…	A…	A…	A…	35:1	0.0514286	T		1:0	0	U		15:1	0.109091	U
L4_410	A…	aaaa	A.aa	A.aa	A…	A…	A…	A…	1:0	0	U		1:0	0	U		1:0	0	U
L4_500	aaaa	A..a	aaaa	aaaa	aaaa	aaaa	aaaa	aaaa	0:1	0	U		0:1	0	U		0:1	0	U
L4_700	A…	A…	A…	A…	A…	A…	A…	A…	1:0	0	U		1:0	0	U		1:0	0	U
L4_800	A…	A…	A…	A…	A…	A…	A…	A…	1:0	0	U		1:0	0	U		1:0	0	U
L4_900	aaaa	A..a	aaaa	A.aa	A.aa	A.aa	aaaa	A.aa	1:1	0.0222222	U		3:1	0.0606061	U		5:1	0.909091	T
L4_1300	aaaa	A..a	A.aa	A.aa	A…	A…	A…	A…	1:0	0	U		1:0	0	U		3:1	1.51515	U
L4_1400	aaaa	A..a	aaaa	A.aa	A.aa	A.aa	A.aa	A.aa	1:0	0	D		3:1	0.0606061	U		559:225	20.8413	U	(a)
L4_1500	A…	A…	A…	A…	A…	A…	A…	A…	35:1	0.0514286	U		7:1	0.025974	U		1:0	0	U
L4_2000	aaaa	A..a	A.aa	A.aa	A…	A…	A…	A…	35:1	0.0514286	T		1:0	0	U		3:1	2.9697	U
L5_320	aaaa	A…	A.aa	A.aa	A…	A…	A…	A…	1:0	0	U		1:0	0	U		1:0	0	U
L5_720	A…	aaaa	A.aa	A.aa	A…	A…	A…	A…	11:1	1.47273	T		7:1	0.025974	U		11:1	0.0165289	U
L5_820	A…	aaaa	A.aa	A.aa	A…	A…	A…	A…	3:1	0.0666667	U		1:0	0	U		3:1	0.0606061	U
L5_900	A..a	aaaa	A.aa	aaaa	A.aa	A.aa	A.aa	aaaa	1:1	1.8	U		3:1	0.0606061	U		1:1	1.63636	U
L5_1100	A…	aaaa	A.aa	A.aa	A…	A…	A…	A…	35:1	0.462857	T		1:0	0	U		1:0	0	U
L5_1500	aaaa	A..a	A.aa	A.aa	A…	A…	A…	A…	11:1	0.0181818	T		1:0	0	U		1:0	0	U
L5_2000	A..a	aaaa	A.aa	A.aa	A…	A…	A…	A…	35:1	0.0514286	T		1:0	0	U		1:0	0	U
L6_300	A…	aaaa	A.aa	A.aa	aaaa	aaaa	aaaa	aaaa	1:0	0	U		0:1	0	U		0:1	0	U
L6_350	aaaa	A…	A.aa	A.aa	A…	A…	A…	A…	35:1	0.0514286	T		1:0	0	U		1:0	0	U
L6_450	A…	aaaa	A.aa	A.aa	A…	A…	A…	A…	11:1	1.47273	T		3:1	0.545455	U		559:225	9.93064	U	(a)
L6_500	A…	aaaa	A.aa	A.aa	A…	A…	A…	A…	3:1	0.6	U		1:0	0	U		559:225	41.6085	U	(a)
L6_600	A..a	A..a	A..a	aaaa	A.aa	aaaa	A.aa	aaaa	3:1	0.00740741	U		5:1	4.4	U	(A)	1:1	2.90909	U
L6_1200	A..a	A..a	A…	A…	A…	A…	A…	A…	3:1	0.185185	D		15:1	0.109091	U		3:1	0.0606061	U
L6_1500	aaaa	A..a	A.aa	A.aa	A…	A…	aaaa	A…	11:1	0.163636	T		1:0	0	U		1:0	0	U
L7_300	aaaa	A..a	A.aa	A.aa	A…	A…	A…	A…	35:1	0.462857	T		1:0	0	U		1:0	0	U
L7_650	A…	aaaa	A.aa	A.aa	A…	A…	A…	A…	3:1	1.25185	U		3:1	0.545455	U		1:0	0	U
L7_700	A…	A…	A…	A…	A…	A…	A…	A…	15:1	0.25037	U		11:1	0.0165289	U		3:1	2.9697	U
L7_800	A..a	A..a	A…	A…	A…	A…	A…	A…	1:0	0	U		1:0	0	U		1:0	0	U
L7_1000	aaaa	A…	A.aa	A.aa	A…	A…	A…	A…	3:1	0.896296	U		1:0	0	U		1:0	0	U
L7_1100	A…	aaaa	A.aa	A.aa	A…	A…	A…	A…	1:0	0	U		1:0	0	U		1:0	0	U
L7_1400	A..a	A..a	A…	A…	A…	A…	A…	A…	1:0	0	U		15:1	0.109091	U		3:1	0.0606061	U
L7_2000	A..a	aaaa	A.aa	A.aa	A…	A…	A…	A…	35:1	0.462857	T		1:0	0	U		1:0	0	U
L8_300	A..a	aaaa	A.aa	A.aa	aaaa	aaaa	aaaa	aaaa	11:1	1.47273	T		0:1	0	U		0:1	0	U
L8_500	A..a	aaaa	A.aa	A.aa	A…	A…	A…	A…	35:1	0.0514286	T		1:0	0	U		15:1	0.109091	U
L8_600	A…	A…	A…	A…	A…	A…	A…	A…	1:0	0	U		1:0	0	U		1:0	0	U
L8_700	A..a	A..a	A…	A…	A…	A…	A…	A…	1:0	0	U		1:0	0	U		1:0	0	U
L8_800	A..a	aaaa	aaaa	A.aa	A.aa	A.aa	A.aa	A.aa	5:1	6.76	U	Festuca (A)	1:0	0	U		1:0	0	U
L8_900	aaaa	A…	A.aa	A.aa	A…	A…	A…	A…	3:1	0.185185	U		11:1	0.0165289	U		7:1	0.025974	U
L8_1300	aaaa	A..a	A.aa	aaaa	A.aa	A.aa	A.aa	A.aa	5:1	0.36	T		1:0	0	U		1:0	0	U
L8_1400	A..a	A..a	aaaa	A…	A.aa	A.aa	A.aa	A.aa	5:1	3.24	T		1:0	0	U		1:0	0	U
L8_1500	A..a	A..a	A…	A…	A…	A…	A…	A…	1:0	0	U		1:0	0	U		1:0	0	U
L9_500	A…	aaaa	A.aa	A.aa	A…	aaaa	aaaa	aaaa	3:1	0.0666667	U		13:15	12.331	U	(a)	0:1	0	U
L9_600	aaaa	A..a	aaaa	A.aa	A.aa	A.aa	aaaa	A.aa	1:1	0.0222222	U		11:1	0.0165289	U		1:1	2.90909	U
L9_1000	A…	aaaa	A.aa	A.aa	A…	A…	A…	A…	1:0	0	U		1:0	0	U		1:0	0	U
L9_1300	aaaa	A..a	A.aa	aaaa	aaaa	A.aa	A.aa	aaaa	1:1	3.10256	T		5:1	4.4	U	Lolium (A)	5:1	4.4	U	Lolium (A)
L9_1400	A..a	aaaa	A.aa	A.aa	A…	A…	A…	A…	1:0	0	U		1:0	0	U		1:0	n/a	U
L9_1500	A…	aaaa	A.aa	A.aa	A…	A…	A…	A…	1:0	0	U		1:0	0	U		1:0	n/a	U
