# Supplementary material for: Cytogenetic and molecular genotyping in the allotetraploid Festuca pratensis × Lolium perenne hybrids
Source: BMC Genomics. 2019 May 14;20:367. doi: 10.1186/s12864-019-5766-2 (PMC6518686; doi:10.1186/s12864-019-5766-2)
Supplement: Supplementary file 10 — Table S9. Specification of analyzed oligonucleotides. (XLSX 10 kb) [file 12864_2019_5766_MOESM10_ESM.xlsx]

## Sheet: Table S9
Table S9. Specification of analyzed oligonucleotides
Primer	Sequence (5’ - 3’)	The temperature of annealing [°]
(CT)10A	CTC TCT CTC TCT CTC TCT CTA	56
(CT)10G	CTC TCT CTC TCT CTC TCT CTG	57
(CT)10T	CTC TCT CTC TCT CTC TCT CTT	57
(CT)8T	CTC TCT CTC TCT CTC TT	48
(CT)8GG	CTC TCT CTC TCT CTC TGG	51
(CT)8TT	CTC TCT CTC TCT CTC TTT	49
(CT)8AA	CTC TCT CTC TCT CTC TAA	50
(TG)8GA	TGT GTG TGT GTG TGT GGA	54
(TCC)5GT	TCC TCC TCC TCC TCC GT	56
