# Supplementary material for: Cytogenetic and molecular genotyping in the allotetraploid Festuca pratensis × Lolium perenne hybrids
Source: BMC Genomics. 2019 May 14;20:367. doi: 10.1186/s12864-019-5766-2 (PMC6518686; doi:10.1186/s12864-019-5766-2)
Supplement: Supplementary file 12 — Table S11. ISSR band pattern in combinations no. 3 and 4 of F3 generation of F. pratensis × L. perenne hybrid. (XLSX 30 kb) [file 12864_2019_5766_MOESM12_ESM.xlsx]

## Sheet: Table S11
Table S11. ISSR band pattern in combinations no. 3 and 4 of F3 generation of F. pratensis × L. perenne hybrid
							F1 parents		F1 parents		F2 parents		F2 parents
					P1	P2	I	II	I	III	I	II	III	IV		F3 generation (combination no. 3)																							F3 generation (combination no. 4)
OLIGONUCLEOTIDES			Band size	Locus name	Fp 11/59	Lp 08/33	6-2A (1)	6-7A (2)	6-2A (1)	6-3B (2)	2A-15 (1)	2A-5 (2)	2A-27 (1)	2A-12 (2)	Locus name	1	2	3	4	5	6	7	8	9	10	11	12	13	14	15	16	17	18	19	20	21	22	Locus name	1	2	3	4	5	6	7	8	9	10	11
(CT)8GG			420	L1_420	1	0	1	1	1	0	1	1	1	1	L1_420	1	1	1	1	1	1	1	1	1	1	1	1	1	1	1	1	1	1	1	1	1	1	L1_420	1	1	1	1	1	1	1	1	1	1	1
			600	L1_600	1	1	0	1	0	1	n.o.	n.o.	n.o.	n.o.	L1_600																							L1_600
			700	L1_700	0	1	0	1	0	1	1	1	1	1	L1_700	1	1	1	1	1	1	1	1	1	1	1	1	1	1	1	1	1	1	1	1	1	1	L1_700	1	1	1	1	1	1	1	1	1	1	1
			800	L1_800	0	1	1	1	1	1	1	1	1	1	L1_800	1	0	1	1	0	0	0	1	1	1	1	1	1	1	1	1	1	1	1	1	1	1	L1_800	0	0	0	0	0	0	1	0	0	1	1
			1000	L1_1000	0	1	0	0	0	0	n.o.	n.o.	n.o.	n.o.	L1_1000																							L1_1000
			1400	L1_1400	1	0	1	1	1	1	1	1	1	1	L1_1400	1	1	1	1	1	1	1	1	1	1	1	1	1	1	1	1	1	1	1	1	1	1	L1_1400	1	1	1	1	1	1	1	1	1	1	1
			1500	L1_1500	0	1	0	0	0	0	n.o.	n.o.	n.o.	n.o.	L1_1500																							L1_1500
			1800	L1_1800	1	0	1	1	1	1	1	1	1	1	L1_1800	1	1	1	1	1	1	1	1	1	1	1	1	1	1	1	1	1	1	1	1	1	1	L1_1800	1	1	1	1	1	1	1	1	1	1	1
			Band size	Locus name	Fp 11/59	Lp 08/33	6-2A (1)	6-7A (2)	6-2A (1)	6-3B (2)	2A-15 (1)	2A-5 (2)	2A-27 (1)	2A-12 (2)	Locus name	1	2	3	4	5	6	7	8	9	10	11	12	13	14	15	16	17	18	19	20	21	22	Locus name	1	2	3	4	5	6	7	8	9	10	11
(TG)8GA			390	L2_390	1	1	1	1	1	1	1	1	1	1	L2_390	1	1	1	1	1	1	1	1	1	0	1	1	1	1	1	1	1	1	1	1	1	1	L2_390	1	1	1	1	1	1	1	1	1	1	1
			520	L2_520	1	1	1	1	1	0	1	0	0	1	L2_520	1	1	0	1	1	1	1	1	0	0	0	1	0	0	1	1	1	1	0	1	1	0	L2_520	1	1	1	1	0	1	1	1	0	0	1
			600	L2_600	0	1	0	0	0	1	n.o.	n.o.	n.o.	n.o.	L2_600																							L2_600
			700	L2_700	0	1	1	1	1	1	1	1	1	1	L2_700	0	0	0	1	1	1	1	1	1	0	1	0	0	0	1	1	1	1	1	1	1	1	L2_700	1	1	1	1	1	1	1	1	1	0	1
			750	L2_750	1	1	1	1	1	1	1	1	1	1	L2_750	1	1	1	1	1	1	1	1	1	1	1	1	1	1	1	1	1	1	1	1	1	1	L2_750	1	1	1	1	1	1	1	1	1	1	1
			800	L2_800	1	0	0	0	0	0	n.o.	n.o.	n.o.	n.o.	L2_800																							L2_800
			1300	L2_1300	0	1	1	1	1	1	1	1	1	1	L2_1300	1	1	1	1	1	1	1	1	1	1	1	1	1	1	1	1	1	1	1	1	1	1	L2_1300	1	1	1	1	1	1	1	1	1	1	1
			1400	L2_1400	0	1	1	1	1	1	1	1	1	1	L2_1400	1	1	0	1	1	1	1	1	1	1	1	1	1	1	1	1	1	1	1	1	1	1	L2_1400	0	1	1	0	1	1	1	1	1	1	1
			2000	L2_2000	0	1	1	1	1	1	1	1	1	1	L2_2000	1	1	1	1	1	1	1	1	1	1	1	1	1	1	1	1	1	1	1	1	1	1	L2_2000	1	1	1	1	1	1	1	1	1	1	1
			Band size	Locus name	Fp 11/59	Lp 08/33	6-2A (1)	6-7A (2)	6-2A (1)	6-3B (2)	2A-15 (1)	2A-5 (2)	2A-27 (1)	2A-12 (2)	Locus name	1	2	3	4	5	6	7	8	9	10	11	12	13	14	15	16	17	18	19	20	21	22	Locus name	1	2	3	4	5	6	7	8	9	10	11
(CT)10A			350	L3_350	1	0	1	0	1	1	n.o.	n.o.	n.o.	n.o.	L3_350																							L3_350
			500	L3_500	0	1	0	1	0	1	n.o.	n.o.	n.o.	n.o.	L3_500																							L3_500
			650	L3_650	1	1	1	1	1	1	1	1	1	1	L3_650	0	0	1	1	1	1	0	1	0	1	1	1	1	0	0	1	1	0	0	0	1	1	L3_650	1	0	0	0	0	0	1	1	1	1	1
			750	L3_750	1	1	1	1	1	1	1	1	1	1	L3_750	1	1	1	1	1	1	1	1	1	1	1	1	1	1	1	1	1	1	1	1	1	1	L3_750	1	1	1	1	1	1	1	1	1	1	1
			1000	L3_1000	1	0	0	1	0	1	n.o.	n.o.	n.o.	n.o.	L3_1000																							L3_1000
			1200	L3_1200	1	1	1	0	1	1	0	1	0	1	L3_1200	1	1	0	0	0	1	0	1	1	0	1	0	0	0	0	0	1	0	1	0	0	1	L3_1200	1	1	1	1	1	0	1	1	0	0	1
			1300	L3_1300	1	1	1	1	1	1	1	1	1	1	L3_1300	1	1	1	1	1	1	1	1	1	1	1	1	1	1	1	1	1	1	1	1	1	1	L3_1300	1	1	1	1	1	1	1	1	1	1	1
			2000	L3_2000	1	0	1	1	1	1	1	1	1	1	L3_2000	1	1	1	1	1	1	1	1	1	1	1	1	1	1	1	1	1	1	1	1	1	1	L3_2000	1	1	1	1	1	1	1	1	1	1	1
			Band size	Locus name	Fp 11/59	Lp 08/33	6-2A (1)	6-7A (2)	6-2A (1)	6-3B (2)	2A-15 (1)	2A-5 (2)	2A-27 (1)	2A-12 (2)	Locus name	1	2	3	4	5	6	7	8	9	10	11	12	13	14	15	16	17	18	19	20	21	22	Locus name	1	2	3	4	5	6	7	8	9	10	11
(TCC)5GT			410	L4_410	1	0	1	1	1	1	1	1	1	1	L4_410	1	1	1	1	1	1	1	1	1	1	1	1	1	1	1	1	1	1	1	1	1	1	L4_410	1	1	1	1	1	1	1	1	1	1	1
			500	L4_500	0	1	0	0	0	0	n.o.	n.o.	n.o.	n.o.	L4_500																							L4_500
			700	L4_700	1	1	1	1	1	1	1	1	1	1	L4_700	1	1	1	1	1	1	1	1	1	1	1	1	1	1	1	1	1	1	1	1	1	1	L4_700	1	1	1	1	1	1	1	1	1	1	1
			800	L4_800	1	1	1	1	1	1	1	1	1	1	L4_800	1	1	1	1	1	1	1	1	1	1	1	1	1	1	1	1	1	1	1	1	1	1	L4_800	1	1	1	1	1	1	1	1	1	1	1
			900	L4_900	0	1	0	1	0	1	1	1	0	1	L4_900	1	1	1	1	1	1	1	1	0	1	1	1	1	0	0	0	1	1	1	1	0	1	L4_900	0	1	1	1	1	1	1	1	1	1	1
			1300	L4_1300	0	1	1	1	1	0	1	1	1	1	L4_1300	1	1	1	1	1	1	1	1	1	1	1	1	1	1	1	1	1	1	1	1	1	1	L4_1300	1	1	1	1	1	0	0	0	0	1	0
			1400	L4_1400	0	1	0	1	0	1	1	1	1	1	L4_1400	0	1	1	0	1	1	1	1	1	1	1	1	1	0	0	1	1	0	1	1	1	1	L4_1400	0	0	0	0	0	0	1	1	0	0	0
			1500	L4_1500	1	1	1	1	1	1	1	1	1	1	L4_1500	1	1	1	1	1	1	1	0	1	1	1	1	1	0	1	1	1	0	1	1	1	1	L4_1500	1	1	1	1	1	1	1	1	1	1	1
			2000	L4_2000	0	1	1	1	1	0	1	1	1	1	L4_2000	1	1	1	1	1	1	1	1	1	1	1	1	1	1	1	1	1	1	1	1	1	1	L4_2000	1	1	0	0	1	1	0	1	1	1	0
			Band size	Locus name	Fp 11/59	Lp 08/33	6-2A (1)	6-7A (2)	6-2A (1)	6-3B (2)	2A-15 (1)	2A-5 (2)	2A-27 (1)	2A-12 (2)	Locus name	1	2	3	4	5	6	7	8	9	10	11	12	13	14	15	16	17	18	19	20	21	22	Locus name	1	2	3	4	5	6	7	8	9	10	11
(CT)10T			320	L5_320	0	1	1	1	1	1	1	1	1	1	L5_320	1	1	1	1	1	1	1	1	1	1	1	1	1	1	1	1	1	1	1	1	1	1	L5_320	1	1	1	1	1	1	1	1	1	1	1
			720	L5_720	1	0	1	1	1	1	1	1	1	1	L5_720	1	1	1	1	1	0	1	1	0	1	1	1	1	1	1	1	0	1	1	1	1	1	L5_720	1	1	1	1	1	1	1	1	1	1	1
			820	L5_820	1	0	1	1	1	1	1	1	1	1	L5_820	1	1	1	1	1	1	1	1	1	1	1	1	1	1	1	1	1	1	1	1	1	1	L5_820	1	1	1	1	1	1	1	1	0	1	1
			900	L5_900	1	0	1	0	1	0	1	1	1	0	L5_900	1	1	1	1	1	0	0	1	0	1	0	0	0	0	0	1	0	1	0	0	0	0	L5_900	1	0	1	0	1	1	0	1	1	0	1
			1100	L5_1100	1	0	1	1	1	1	1	1	1	1	L5_1100	1	1	1	1	1	1	1	1	1	1	1	1	1	1	1	1	1	1	1	1	1	1	L5_1100	1	1	1	1	1	1	1	1	1	1	1
			1500	L5_1500	0	1	1	1	1	0	1	1	1	1	L5_1500	1	1	1	1	1	1	1	1	1	1	1	1	1	1	1	1	1	1	1	1	1	1	L5_1500	1	1	1	1	1	1	1	1	1	1	1
			2000	L5_2000	1	0	1	1	1	0	1	1	1	1	L5_2000	1	1	1	1	1	1	1	1	1	1	1	1	1	1	1	1	1	1	1	1	1	1	L5_2000	1	1	1	1	1	1	1	1	1	1	1
			Band size	Locus name	Fp 11/59	Lp 08/33	6-2A (1)	6-7A (2)	6-2A (1)	6-3B (2)	2A-15 (1)	2A-5 (2)	2A-27 (1)	2A-12 (2)	Locus name	1	2	3	4	5	6	7	8	9	10	11	12	13	14	15	16	17	18	19	20	21	22	Locus name	1	2	3	4	5	6	7	8	9	10	11
(CT)10G			300	L6_300	1	0	1	1	1	1	n.o.	n.o.	n.o.	n.o.	L6_300																							L6_300
			350	L6_350	0	1	1	1	1	1	1	1	1	1	L6_350	1	1	1	1	1	1	1	1	1	1	1	1	1	1	1	1	1	1	1	1	1	1	L6_350	1	1	1	1	1	1	1	1	1	1	1
			450	L6_450	1	0	1	1	1	1	1	1	1	1	L6_450	0	1	1	1	0	0	0	1	1	1	1	1	1	1	1	1	1	1	1	1	1	1	L6_450	0	1	0	1	1	0	0	0	0	1	1
			500	L6_500	1	0	1	1	1	1	1	1	1	1	L6_500	1	1	1	1	1	1	1	1	1	1	1	1	1	1	1	1	1	1	1	1	1	1	L6_500	1	0	0	0	0	0	0	0	0	0	0
			600	L6_600	1	1	1	0	1	1	1	0	1	0	L6_600	1	1	1	1	1	1	1	1	1	1	1	1	1	1	1	1	1	1	1	1	1	1	L6_600	1	1	0	0	1	1	1	1	1	1	1
			1200	L6_1200	1	1	1	1	1	0	1	1	1	1	L6_1200	1	1	1	1	1	1	1	0	1	1	1	1	1	1	1	1	1	1	1	1	1	1	L6_1200	0	1	1	0	1	1	1	1	0	1	0
			1500	L6_1500	0	1	1	1	1	0	1	1	0	1	L6_1500	1	1	1	1	1	1	1	1	1	1	1	1	1	1	1	1	1	1	1	1	1	1	L6_1500	1	1	1	1	1	1	1	1	1	1	1
			Band size	Locus name	Fp 11/59	Lp 08/33	6-2A (1)	6-7A (2)	6-2A (1)	6-3B (2)	2A-15 (1)	2A-5 (2)	2A-27 (1)	2A-12 (2)	Locus name	1	2	3	4	5	6	7	8	9	10	11	12	13	14	15	16	17	18	19	20	21	22	Locus name	1	2	3	4	5	6	7	8	9	10	11
(CT)8T			300	L7_300	0	1	1	1	1	0	1	1	1	1	L7_300	1	1	1	1	1	1	1	1	1	1	1	1	1	1	1	1	1	1	1	1	1	1	L7_300	1	1	1	1	1	1	1	1	1	1	1
			650	L7_650	1	0	1	1	1	1	1	1	1	1	L7_650	1	1	1	1	1	0	1	1	0	1	1	1	1	1	1	1	0	1	1	0	1	1	L7_650	1	1	1	1	1	1	1	1	1	1	1
			700	L7_700	1	1	1	1	1	1	1	1	1	1	L7_700	1	1	1	1	1	1	1	0	1	1	1	1	1	1	1	1	0	1	1	1	1	1	L7_700	1	1	1	1	1	1	1	0	0	1	0
			800	L7_800	1	1	1	1	1	0	1	1	1	1	L7_800	1	1	1	1	1	1	1	1	1	1	1	1	1	1	1	1	1	1	1	1	1	1	L7_800	1	1	1	1	1	1	1	1	1	1	1
			1000	L7_1000	0	1	1	1	1	1	1	1	1	1	L7_1000	1	1	1	1	1	1	1	1	1	1	1	1	1	1	1	1	1	1	1	1	1	1	L7_1000	1	1	1	1	1	1	1	1	1	1	1
			1100	L7_1100	1	0	1	1	1	1	1	1	1	1	L7_1100	1	1	1	1	1	1	1	1	1	1	1	1	1	1	1	1	1	1	1	1	1	1	L7_1100	1	1	1	1	1	1	1	1	1	1	1
			1400	L7_1400	1	1	1	1	1	0	1	1	1	1	L7_1400	1	1	1	1	1	1	1	1	1	1	1	1	1	1	0	1	1	1	1	1	1	1	L7_1400	1	1	1	1	1	1	1	1	1	0	0
			2000	L7_2000	1	0	1	1	1	0	1	1	1	1	L7_2000	1	1	1	1	1	1	1	1	1	1	1	1	1	1	1	1	1	1	1	1	1	1	L7_2000	1	1	1	1	1	1	1	1	1	1	1
			Band size	Locus name	Fp 11/59	Lp 08/33	6-2A (1)	6-7A (2)	6-2A (1)	6-3B (2)	2A-15 (1)	2A-5 (2)	2A-27 (1)	2A-12 (2)	Locus name	1	2	3	4	5	6	7	8	9	10	11	12	13	14	15	16	17	18	19	20	21	22	Locus name	1	2	3	4	5	6	7	8	9	10	11
(CT)8TT			300	L8_300	1	0	1	1	1	0	n.o.	n.o.	n.o.	n.o.	L8_300																							L8_300
			500	L8_500	1	0	1	1	1	0	1	1	1	1	L8_500	1	1	1	1	1	1	1	1	1	1	1	1	1	1	1	1	1	1	1	1	1	1	L8_500	1	1	1	1	1	1	1	1	1	1	1
			600	L8_600	1	1	1	1	1	1	1	1	1	1	L8_600	1	1	1	1	1	1	1	1	1	1	1	1	1	1	1	1	1	1	1	1	1	1	L8_600	1	1	1	1	1	1	1	1	1	1	1
			700	L8_700	1	1	1	1	1	0	1	1	1	1	L8_700	1	1	1	1	1	1	1	1	1	1	1	1	1	1	1	1	1	1	1	1	1	1	L8_700	1	1	1	1	1	1	1	1	1	1	1
			800	L8_800	1	0	0	1	0	1	1	1	1	1	L8_800	1	1	1	1	1	1	1	1	1	1	1	1	1	1	1	1	1	1	1	1	1	1	L8_800	1	1	1	1	1	1	1	1	1	1	1
			900	L8_900	0	1	1	1	1	1	1	1	1	1	L8_900	1	1	1	1	1	1	1	1	1	1	1	1	0	1	0	1	1	1	1	1	1	1	L8_900	1	1	0	1	1	1	1	1	1	1	1
			1300	L8_1300	0	1	1	0	1	0	1	1	1	1	L8_1300	1	1	1	1	1	1	1	1	1	1	1	1	1	1	1	1	1	1	1	1	1	1	L8_1300	1	1	1	1	1	1	1	1	1	1	1
			1400	L8_1400	1	1	0	1	1	0	1	1	1	1	L8_1400	1	1	1	1	1	1	1	1	1	1	1	1	1	1	1	1	1	1	1	1	1	1	L8_1400	1	1	1	1	1	1	1	1	1	1	1
			1500	L8_1500	1	1	1	1	1	0	1	1	1	1	L8_1500	1	1	1	1	1	1	1	1	1	1	1	1	1	1	1	1	1	1	1	1	1	1	L8_1500	1	1	1	1	1	1	1	1	1	1	1
			Band size	Locus name	Fp 11/59	Lp 08/33	6-2A (1)	6-7A (2)	6-2A (1)	6-3B (2)	2A-15 (1)	2A-5 (2)	2A-27 (1)	2A-12 (2)	Locus name	1	2	3	4	5	6	7	8	9	10	11	12	13	14	15	16	17	18	19	20	21	22	Locus name	1	2	3	4	5	6	7	8	9	10	11
(CT)8AA			500	L9_500	1	0	1	1	1	1	1	0	n.o.	n.o.	L9_500	0	1	0	0	1	0	0	0	0	0	0	0	0	0	0	0	0	0	0	0	0	0	L9_500
			600	L9_600	0	1	0	1	0	1	1	1	0	1	L9_600	1	1	1	1	1	1	1	1	1	1	1	1	0	1	1	1	1	1	1	1	1	0	L9_600	1	1	1	1	1	1	1	0	0	1	1
			1000	L9_1000	1	0	1	1	1	1	1	1	1	1	L9_1000	1	1	1	1	1	1	1	1	1	1	1	1	1	1	1	1	1	1	1	1	1	1	L9_1000	1	1	1	1	1	1	1	1	1	1	1
			1300	L9_1300	0	1	1	0	1	0	0	1	1	0	L9_1300	1	1	1	1	1	1	1	1	1	1	1	1	1	1	1	1	1	1	1	1	1	1	L9_1300	1	1	1	1	1	1	1	1	1	1	1
			1400	L9_1400	1	0	1	1	1	0	1	1	1	1	L9_1400	1	1	1	1	1	1	1	1	1	1	1	1	1	1	1	1	1	1	1	1	1	1	L9_1400	0	0	0	1	0	1	0	0	0	0	0
			1500	L9_1500	1	0	1	1	1	1	1	1	1	1	L9_1500	1	1	1	1	1	1	1	1	1	1	1	1	1	1	1	1	1	1	0	0	1	1	L9_1500	1	1	1	1	1	1	1	1	1	1	1
[truncated: 11 more columns]
