# Supplementary material for: Cytogenetic and molecular genotyping in the allotetraploid Festuca pratensis × Lolium perenne hybrids
Source: BMC Genomics. 2019 May 14;20:367. doi: 10.1186/s12864-019-5766-2 (PMC6518686; doi:10.1186/s12864-019-5766-2)
Supplement: Supplementary file 13 — Table S12. Possible segregation ratios for the disomic and tetrasomic inheritance of ISSR loci depending on the possible genotypes and band pattern in parental species – F. pratensis and L. perenne and in the F2-F3 generations of F. pratensis × L. perenne hybrid. For simplicity, the F1 genotypes were described using one letter code (A or a), regardless of the origin of particular allele from Festuca or Lolium parent. (XLSX 10 kb) [file 12864_2019_5766_MOESM13_ESM.xlsx]

## Sheet: Table S12
Table S12. Possible segregation ratios for the disomic and tetrasomic inheritance of ISSR loci depending on the possible genotypes and band pattern in parental species – F. pratensis and L. perenne and in the F2-F3 generations of F. pratensis × L. perenne hybrid. For simplicity, the F1 genotypes were described using one letter code (A or a), regardless of the origin of particular allele from Fest…
Parent P1	Parent P2	Band pattern and possible genotypes		Disomic inheritance	Tetrasomic inheritance
					Random chromosome segregation	Random chromatid segregation
		F1 (1)	F1 (2)	Expected segregation in F2 generation	Expected segregation in F2 generation	Expected segregation in F2 generation
				(A_ : aaaa)*	(A_ : aaaa)*	(A_ : aaaa)*
Band pattern:
1	1	1	1
A…	A…	AAaa	AAaa	1:0	35:1	187:9
		AaAa	AAaa	1:0	35:1	187:9
		AaAa	AaAa	15:1	35:1	187:9
		Aaaa	AAaa	1:0	11:1	347:45
		AaAa	Aaaa	7:1	11:1	347:45
		Aaaa	Aaaa	3:1	3:1	559:225
		AAAa	AAAa	1:0	1:0	783:1
		AAAa	AAaa	1:0	1:0	389:3
		AAAa	Aaaa	1:0	1:0	769:15
		all other genotypes with at least one dominant allele	all other genotypes with at least one dominant allele	1:0	1:0	1:0
Band pattern:
1	1	1	0
A..a	A..a	AAaa	aaaa	1:0	5:1	11:3
		Aaaa	aaaa	1:1	1:1	13:15
		AaAa	aaaa	3:1	5:1	11:3
		AAAa	aaaa	1:0	1:0	27:1
		all other genotypes with at least one dominant allele	aaaa	1:0	1:0	1:0
Band pattern:
1	0	1	1
A…	aaaa	AAaa	AAaa	1:0	35:1	187:9
		Aaaa	AAaa	1:0	11:1	347:45
		Aaaa	Aaaa	3:1	3:1	559:225
Band pattern:
1	0	1	0
A..a	aaaa	AAaa	aaaa	1:0	5:1	11:3
		Aaaa	aaaa	1:1	1:1	13:15
*Symbol “A_” – the presence of ISSR band (a genotype with at least one dominant allele); symbol “aaaa” – the lack of ISSR band ('nulliplex' - a recessive ISSR genotype).
